# Supplementary material for: Comparative Genome Analysis of Megasphaera sp. Reveals Niche Specialization and Its Potential Role in the Human Gut
Source: PLoS One. 2013 Nov 18;8(11):e79353. doi: 10.1371/journal.pone.0079353 (PMC3832451; doi:10.1371/journal.pone.0079353)
Supplement: Table S1 — Comparison and functions of all predicted protein sequences in Megasphaera sp. NM10, BL7 and M. elsdenii DSM20460 using MultiGenomeCompare tool. (XLS) [file pone.0079353.s002.xls]

## Sheet: Supplementary  table S1
Supplementary table S1:Sequence based comparison was done with Megasphaera sp. NM10 (DSM25563) as reference
The comparision for percent identity for sequences encoding a specific function are given below alongwith the direction of hit
Reference Genome Megasphaera sp. NM10 (DSM25563)	Megasphaera elsdenii (DSM20460)			Megasphaera sp BL7 (DSM25562)
Function	Hit (direction bi/uni)	Percent identity Megasphaera elsdenii (DSM20460)	Function	Hit (direction bi/uni)	Percent identity Megasphaera sp BL7 (DSM25562)	Function
hypothetical protein	-	0		bi	100	hypothetical protein
4-hydroxythreonine-4-phosphate dehydrogenase (EC 1.1.1.262)	-	0		bi	100	4-hydroxythreonine-4-phosphate dehydrogenase (EC 1.1.1.262)
expressed protein	-	0		bi	100	expressed protein
hypothetical protein	-	0		-	0
hypothetical protein	-	0		bi	100	hypothetical protein
Periplasmic binding protein-related protein	-	0		bi	98.69	Periplasmic binding protein-related protein
hypothetical protein	-	0		bi	100	hypothetical protein
hypothetical protein	-	0		bi	100	hypothetical protein
SNF2 helicase associated domain protein	-	0		bi	100	SNF2 helicase associated domain protein
Predicted ATPase (AAA+ superfamily)	-	0		bi	100	Predicted ATPase (AAA+ superfamily)
hypothetical protein	-	0		-	0
hypothetical protein	-	0		bi	100	hypothetical protein
hypothetical protein	-	0		bi	100	hypothetical protein
hypothetical protein	-	0		bi	100	hypothetical protein
hypothetical protein	-	0		bi	100	hypothetical protein
DNA-cytosine methyltransferase (EC 2.1.1.37)	-	0		bi	100	DNA-cytosine methyltransferase (EC 2.1.1.37)
Predicted membrane protein	-	0		bi	100	Predicted membrane protein
hypothetical protein	-	0		bi	100	hypothetical protein
sulfate ABC transporter, periplasmic sulfate-binding protein	-	0		bi	100	sulfate ABC transporter, periplasmic sulfate-binding protein
hypothetical protein	-	0		bi	100	hypothetical protein
Transposase	-	0		uni	93.58	Mobile element protein
Polysaccharide biosynthesis protein CpsM(V)	-	0		bi	100	Polysaccharide biosynthesis protein CpsM(V)
hypothetical protein	-	0		bi	100	hypothetical protein
hypothetical protein	-	0		bi	100	hypothetical protein
Glycosyltransferase (EC 2.4.1.-)	-	0		-	0
Mobile element protein	-	0		uni	95.12	Transposase, mutator type
LSU ribosomal protein L6p (L9e)	-	0		uni	98.04	LSU ribosomal protein L6p (L9e)
hypothetical protein	-	0		bi	100	hypothetical protein
hypothetical protein	-	0		bi	100	hypothetical protein
hypothetical protein	-	0		-	0
hypothetical protein	-	0		bi	100	hypothetical protein
hypothetical protein	-	0		-	0
hypothetical protein	-	0		bi	100	hypothetical protein
Arylamine N-acetyltransferase	-	0		bi	100	Arylamine N-acetyltransferase
High-affinity choline uptake protein BetT	-	0		bi	99.85	High-affinity choline uptake protein BetT
Transporter	-	0		bi	100	Transporter
hypothetical protein	-	0		bi	98.04	Arsenical resistance operon repressor
redox-active disulfide protein 2	-	0		bi	100	redox-active disulfide protein 2
putative transposase	-	0		bi	100	putative transposase
hypothetical protein	-	0		bi	100	hypothetical protein
hypothetical protein	-	0		bi	100	hypothetical protein
hypothetical protein	-	0		bi	100	hypothetical protein
hypothetical protein	-	0		bi	100	hypothetical protein
hypothetical protein	-	0		bi	100	hypothetical protein
partitioning protein, putative	-	0		bi	100	partitioning protein, putative
hypothetical protein	-	0		bi	100	hypothetical protein
hypothetical protein	-	0		bi	100	hypothetical protein
hypothetical protein	-	0		bi	100	hypothetical protein
hypothetical protein	-	0		bi	100	hypothetical protein
hypothetical protein	-	0		bi	100	hypothetical protein
Glycosyltransferase, family 8	-	0		bi	100	Glycosyltransferase, family 8
Quaternary ammonium compound-resistance protein SugE	-	0		bi	100	Quaternary ammonium compound-resistance protein SugE
Solo B3/4 domain (OB-fold DNA/RNA-binding) of Phe-aaRS-beta	-	0		bi	100	Solo B3/4 domain (OB-fold DNA/RNA-binding) of Phe-aaRS-beta
hypothetical protein	-	0		-	0
hypothetical protein	-	0		bi	100	hypothetical protein
hypothetical protein	-	0		bi	100	hypothetical protein
hypothetical protein	-	0		bi	100	hypothetical protein
hypothetical protein	-	0		bi	100	hypothetical protein
hypothetical protein	-	0		bi	100	hypothetical protein
hypothetical protein	-	0		bi	100	hypothetical protein
hypothetical protein	-	0		bi	100	hypothetical protein
hypothetical protein	-	0		bi	100	hypothetical protein
hypothetical protein	-	0		bi	100	hypothetical protein
IncP-type DNA transfer primase TraC	-	0		bi	100	IncP-type DNA transfer primase TraC
hypothetical protein	-	0		bi	100	hypothetical protein
hypothetical protein	-	0		bi	100	hypothetical protein
hypothetical protein	-	0		bi	100	hypothetical protein
hypothetical protein	-	0		bi	100	hypothetical protein
hypothetical protein	-	0		bi	100	hypothetical protein
hypothetical protein	-	0		bi	100	hypothetical protein
hypothetical protein	-	0		bi	100	hypothetical protein
hypothetical protein	-	0		bi	100	hypothetical protein
hypothetical protein	-	0		bi	100	hypothetical protein
hypothetical protein	-	0		bi	100	hypothetical protein
hypothetical protein	-	0		bi	100	hypothetical protein
hypothetical protein	-	0		bi	100	hypothetical protein
hypothetical protein	-	0		bi	100	hypothetical protein
hypothetical protein	-	0		bi	100	hypothetical protein
hypothetical protein	-	0		bi	100	hypothetical protein
hypothetical protein	-	0		-	0
Phage-related protein-like	-	0		bi	100	Phage-related protein-like
hypothetical protein	-	0		bi	100	hypothetical protein
hypothetical protein	-	0		bi	100	hypothetical protein
hypothetical protein	-	0		bi	100	hypothetical protein
hypothetical protein	-	0		bi	100	hypothetical protein
hypothetical protein	-	0		bi	100	hypothetical protein
hypothetical protein	-	0		bi	100	hypothetical protein
hypothetical protein	-	0		bi	100	hypothetical protein
hypothetical protein	-	0		bi	100	hypothetical protein
hypothetical protein	-	0		bi	100	hypothetical protein
hypothetical protein	-	0		bi	100	hypothetical protein
hypothetical protein	-	0		bi	100	hypothetical protein
hypothetical protein	-	0		bi	100	hypothetical protein
hypothetical protein	-	0		bi	100	hypothetical protein
hypothetical protein	-	0		bi	100	hypothetical protein
DNA helicase, phage-associated	-	0		bi	100	DNA helicase, phage-associated
Phage protein	-	0		bi	100	Phage protein
DNA primase, phage associated	-	0		bi	99.81	DNA primase, phage associated
putative phage DNA primase/helicase protein	-	0		uni	99.58	DNA primase, phage associated
hypothetical protein	-	0		bi	100	hypothetical protein
hypothetical protein	-	0		bi	100	hypothetical protein
hypothetical protein	-	0		bi	100	hypothetical protein
hypothetical protein	-	0		bi	100	hypothetical protein
hypothetical protein	-	0		bi	100	hypothetical protein
hypothetical protein	-	0		bi	100	hypothetical protein
hypothetical protein	-	0		-	0
hypothetical protein	-	0		bi	100	hypothetical protein
DNA polymerase I (EC 2.7.7.7)	-	0		bi	100	DNA polymerase I (EC 2.7.7.7)
Phage protein	-	0		bi	100	Phage protein
Phage protein	-	0		bi	100	Phage protein
hypothetical protein	-	0		bi	100	hypothetical protein
hypothetical protein	-	0		bi	100	hypothetical protein
hypothetical protein	-	0		bi	100	hypothetical protein
hypothetical protein	-	0		bi	100	hypothetical protein
hypothetical protein	-	0		bi	100	hypothetical protein
hypothetical protein	-	0		-	0
hypothetical protein	-	0		bi	100	hypothetical protein
putative antirepressor protein	-	0		bi	100	putative antirepressor protein
hypothetical protein	-	0		bi	100	hypothetical protein
hypothetical protein	-	0		bi	100	hypothetical protein
hypothetical protein	-	0		bi	100	hypothetical protein
hypothetical protein	-	0		bi	100	hypothetical protein
hypothetical protein	-	0		bi	100	hypothetical protein
nonspecific acid phosphatase precursor	-	0		bi	100	nonspecific acid phosphatase precursor
hypothetical protein	-	0		bi	99.12	Mobile element protein
hypothetical protein	-	0		bi	100	hypothetical protein
Mobile element protein	-	0		bi	100	Mobile element protein
Mobile element protein	-	0		bi	100	transposase IS66
hypothetical protein	-	0		-	0
hypothetical protein	-	0		bi	94.92	hypothetical protein
hypothetical protein	-	0		-	0
DNA helicase	-	0		bi	99.57	DNA helicase
hypothetical protein	-	0		bi	100	hypothetical protein
hypothetical protein	-	0		bi	100	hypothetical protein
hypothetical protein	-	0		bi	100	hypothetical protein
hypothetical protein	-	0		bi	100	hypothetical protein
ATPase, AAA family	-	0		bi	100	ATPase, AAA family
Mobile element protein	-	0		uni	100	Mobile element protein
Mannonate dehydratase (EC 4.2.1.8)	-	0		bi	100	Mannonate dehydratase (EC 4.2.1.8)
FIG00527821: hypothetical protein	-	0		bi	100	FIG00527821: hypothetical protein
putative cytoplasmic protein	-	0		bi	100	putative cytoplasmic protein
ATPase-like protein	-	0		bi	99.83	ATPase-like protein
putative type II restriction enzyme methylase subunit	-	0		bi	100	putative type II restriction enzyme methylase subunit
putative cytoplasmic protein	-	0		bi	100	putative cytoplasmic protein
putative ATP-dependent protease	-	0		bi	100	putative ATP-dependent protease
hypothetical protein	-	0		bi	100	hypothetical protein
COG0719: ABC-type transport system involved in Fe-S cluster assembly, permease component	-	0		bi	100	COG0719: ABC-type transport system involved in Fe-S cluster assembly, permease component
hypothetical protein	-	0		bi	94.29	hypothetical protein
probable transposase, IS605 family	-	0		bi	97.98	Mobile element protein
hypothetical protein	-	0		bi	100	hypothetical protein
Aromatic hydrocarbon utilization transcriptional regulator CatR (LysR family)	-	0		bi	98.95	Transcription regulator
hypothetical protein	-	0		bi	100	hypothetical protein
hypothetical protein	-	0		bi	100	hypothetical protein
unknown	-	0		bi	100	unknown
hypothetical protein	-	0		-	0
hypothetical protein	-	0		bi	82.5	hypothetical protein
hypothetical protein	-	0		bi	100	hypothetical protein
Proton/glutamate symport protein @ Sodium/glutamate symport protein	-	0		-	0
hypothetical protein	-	0		bi	100	hypothetical protein
hypothetical protein	-	0		-	0
hypothetical protein	-	0		bi	100	hypothetical protein
hypothetical protein	-	0		bi	100	hypothetical protein
ABC transport system, permease component YbhS	-	0		bi	100	ABC transport system, permease component YbhS
ABC transport system, permease component YbhR	-	0		bi	98.11	ABC transport system, permease component YbhR
Transcriptional regulator YbiH, TetR family	-	0		bi	100	Transcriptional regulator YbiH, TetR family
ATPase	-	0		bi	100	ATPase
Type II restriction enzyme BsuBI (EC 3.1.21.4)	-	0		bi	100	Type II restriction enzyme BsuBI (EC 3.1.21.4)
Type II restriction enzyme BsuBI (EC 3.1.21.4)	-	0		bi	100	Type II restriction enzyme BsuBI (EC 3.1.21.4)
Modification methylase PstI (EC 2.1.1.72)	-	0		bi	100	Modification methylase PstI (EC 2.1.1.72)
hypothetical protein	-	0		bi	100	hypothetical protein
hypothetical protein	-	0		bi	100	hypothetical protein
transporter, MFS superfamily	-	0		bi	100	transporter, MFS superfamily
Mobile element protein	-	0		uni	98.86	Mobile element protein
O-antigen polymerase	-	0		bi	99.65	O-antigen ligase
putative ATP-binding protein	-	0		bi	100	putative ATP-binding protein
hypothetical protein	-	0		bi	100	hypothetical protein
hypothetical protein	-	0		bi	100	hypothetical protein
conserved hypothetical protein	-	0		bi	100	conserved hypothetical protein
Protein containing HNH endonuclease domain	-	0		bi	100	Protein containing HNH endonuclease domain
Glycosyltransferase (EC 2.4.1.-)	-	0		bi	100	Glycosyltransferase (EC 2.4.1.-)
capsular polysaccharide biosynthesis protein	-	0		bi	100	capsular polysaccharide biosynthesis protein
predicted ATP-dependent endonuclease, OLD family	-	0		bi	100	predicted ATP-dependent endonuclease, OLD family
Glycosyl transferase, group 2 family protein; dTDP-rhamnosyl transferase RfbF (EC 2.-.-.-)	-	0		bi	100	Glycosyl transferase, group 2 family protein; dTDP-rhamnosyl transferase RfbF (EC 2.-.-.-)
Eps11N	-	0		bi	100	Eps11N
FUSION: Nucleoside-diphosphate-sugar epimerase and GAF domain	-	0		bi	100	FUSION: Nucleoside-diphosphate-sugar epimerase and GAF domain
Predicted membrane protein	-	0		bi	100	Predicted membrane protein
FIG01225173: hypothetical protein	-	0		bi	100	FIG01225173: hypothetical protein
Glycosyltransferase	-	0		bi	100	Glycosyltransferase
hypothetical protein	-	0		bi	100	hypothetical protein
hypothetical protein	-	0		bi	100	hypothetical protein
hypothetical protein	-	0		bi	99.38	hypothetical protein
hypothetical protein	-	0		-	0
ORF440; potential 440 kD protein	-	0		bi	96.3	hypothetical protein
hypothetical protein	-	0		bi	98	hypothetical protein
Biotin synthase related domain containing protein	-	0		bi	100	Biotin synthase related domain containing protein
Biotin synthase related domain containing protein	-	0		uni	99.14	Biotin synthase related domain containing protein
hypothetical protein	-	0		bi	100	hypothetical protein
hypothetical protein	-	0		bi	100	hypothetical protein
hypothetical protein	-	0		bi	98.72	hypothetical protein
hypothetical protein	-	0		bi	100	hypothetical protein
hypothetical protein	-	0		bi	99.14	hypothetical protein
hypothetical protein	-	0		bi	100	hypothetical protein
hypothetical protein	-	0		bi	100	hypothetical protein
hypothetical protein	-	0		bi	100	hypothetical protein
FIG01236633: hypothetical protein	-	0		bi	99.25	hypothetical protein
hypothetical protein	-	0		bi	100	hypothetical protein
hypothetical protein	-	0		bi	100	hypothetical protein
hypothetical protein	-	0		bi	99.07	hypothetical protein
phage terminase, large subunit, PBSX family	-	0		bi	100	Terminase large subunit
Terminase small subunit	-	0		bi	99.1	phage terminase, small subunit
hypothetical protein	-	0		bi	100	hypothetical protein
hypothetical protein	-	0		bi	100	hypothetical protein
hypothetical protein	-	0		bi	100	hypothetical protein
hypothetical protein	-	0		bi	100	hypothetical protein
phage protein	-	0		bi	100	phage protein
Phage replicative DNA helicase, repA	-	0		-	0
conserved hypothetical protein	-	0		bi	98.78	hypothetical protein
hypothetical protein, phage associated	-	0		bi	100	hypothetical protein, phage associated
hypothetical protein, phage associated	-	0		bi	100	hypothetical protein, phage associated
hypothetical protein	-	0		bi	100	hypothetical protein
hypothetical protein	-	0		bi	100	hypothetical protein
hypothetical protein	-	0		bi	100	hypothetical protein
hypothetical protein	-	0		bi	95.92	hypothetical protein
hypothetical protein	-	0		bi	100	hypothetical protein
hypothetical protein	-	0		bi	100	hypothetical protein
hypothetical protein	-	0		bi	100	hypothetical protein
acetyltransferase (GNAT) family protein	-	0		bi	100	acetyltransferase (GNAT) family protein
hypothetical protein	-	0		-	0
hypothetical protein	-	0		bi	100	hypothetical protein
hypothetical protein	-	0		bi	100	hypothetical protein
protein of unknown function DUF909	-	0		bi	100	protein of unknown function DUF909
hypothetical protein	-	0		bi	100	hypothetical protein
hypothetical protein	-	0		bi	100	hypothetical protein
hypothetical protein	-	0		bi	100	hypothetical protein
hypothetical protein	-	0		bi	100	hypothetical protein
hypothetical protein	-	0		bi	100	hypothetical protein
hypothetical protein	-	0		bi	100	hypothetical protein
hypothetical protein	-	0		bi	100	hypothetical protein
Phage tail fiber repeat family protein	-	0		bi	100	Phage tail fiber repeat family protein
hypothetical protein	-	0		bi	100	hypothetical protein
hypothetical protein	-	0		bi	100	hypothetical protein
hypothetical protein	-	0		bi	100	hypothetical protein
Phage protein	-	0		bi	100	Phage protein
hypothetical protein	-	0		bi	100	hypothetical protein
Phage-like element PBSX protein xkdM	-	0		bi	100	Phage-like element PBSX protein xkdM
Phage-like element PBSX protein xkdK	-	0		bi	100	Phage-like element PBSX protein xkdK
hypothetical protein	-	0		bi	100	hypothetical protein
hypothetical protein	-	0		bi	100	hypothetical protein
hypothetical protein	-	0		bi	100	hypothetical protein
hypothetical protein	-	0		bi	100	hypothetical protein
putative head protein	-	0		bi	100	putative head protein
Phage capsid protein	-	0		bi	100	Phage capsid protein
phage minor structural GP20	-	0		bi	100	phage minor structural GP20
hypothetical protein	-	0		bi	100	hypothetical protein
Portal protein, phage associated	-	0		bi	100	Portal protein, phage associated
phage terminase, large subunit, PBSX family	-	0		bi	100	phage terminase, large subunit, PBSX family
hypothetical protein	-	0		bi	98.08	terminase small subunit
hypothetical protein	-	0		bi	100	hypothetical protein
hypothetical protein	-	0		bi	100	hypothetical protein
hypothetical protein	-	0		bi	100	hypothetical protein
hypothetical protein	-	0		bi	100	hypothetical protein
hypothetical protein	-	0		bi	100	hypothetical protein
hypothetical protein	-	0		bi	100	hypothetical protein
hypothetical protein	-	0		bi	100	hypothetical protein
hypothetical protein	-	0		bi	100	hypothetical protein
hypothetical protein	-	0		bi	97.37	DnaD domain protein
Recombinational DNA repair protein RecT (prophage associated)	-	0		bi	100	Recombinational DNA repair protein RecT (prophage associated)
Protein gp47, recombination-related [Bacteriophage A118]	-	0		bi	100	Protein gp47, recombination-related [Bacteriophage A118]
hypothetical protein	-	0		bi	100	hypothetical protein
hypothetical protein	-	0		bi	100	hypothetical protein
hypothetical protein	-	0		bi	100	hypothetical protein
hypothetical protein	-	0		bi	100	hypothetical protein
transcriptional regulator	-	0		bi	100	transcriptional regulator
hypothetical protein	-	0		bi	98.77	hypothetical protein
hypothetical protein	-	0		bi	100	hypothetical protein
hypothetical protein	-	0		bi	100	hypothetical protein
hypothetical protein	-	0		bi	100	hypothetical protein
hypothetical protein	-	0		bi	100	hypothetical protein
hypothetical protein	-	0		bi	100	hypothetical protein
hypothetical protein	-	0		bi	100	hypothetical protein
hypothetical protein	-	0		bi	100	hypothetical protein
hypothetical protein	-	0		bi	100	hypothetical protein
Type III restriction-modification system methylation subunit (EC 2.1.1.72)	-	0		bi	99.76	Type III restriction-modification system methylation subunit (EC 2.1.1.72)
Type III restriction-modification system methylation subunit (EC 2.1.1.72)	-	0		uni	99.58	Type III restriction-modification system methylation subunit (EC 2.1.1.72)
hypothetical protein	-	0		uni	99.45	hypothetical protein
hypothetical protein	-	0		bi	99.71	hypothetical protein
hypothetical protein	-	0		bi	100	hypothetical protein
hypothetical protein	-	0		bi	99.82	hypothetical protein
hypothetical protein	-	0		bi	100	hypothetical protein
hypothetical protein	-	0		bi	99.29	hypothetical protein
hypothetical protein	-	0		-	0
hypothetical protein	-	0		bi	100	hypothetical protein
hypothetical protein	-	0		bi	100	hypothetical protein
hypothetical protein	-	0		bi	100	hypothetical protein
hypothetical protein	-	0		bi	100	hypothetical protein
amino acid permease	-	0		uni	100	amino acid permease-associated region
hypothetical protein	-	0		bi	100	hypothetical protein
hypothetical protein	-	0		uni	90.91	hypothetical protein
hypothetical protein	-	0		bi	100	hypothetical protein
Type III restriction enzyme, res subunit:DEAD/DEAH box helicase, N-terminal	-	0		bi	100	Type III restriction enzyme, res subunit:DEAD/DEAH box helicase, N-terminal
transposase	-	0		bi	100	transposase
RND efflux system, membrane fusion protein CmeA	-	0		bi	100	RND efflux system, membrane fusion protein CmeA
hypothetical protein	-	0		uni	97.22	hypothetical protein
Conjugal transfer protein	-	0		bi	100	Conjugal transfer protein
Conjugative transfer protein TrbG	-	0		bi	100	Conjugative transfer protein TrbG
conjugal transfer protein traG	-	0		uni	100	Type IV secretion system protein VirD4
hypothetical protein	-	0		bi	100	hypothetical protein
hypothetical protein	-	0		-	0
hypothetical protein	-	0		bi	100	FIG00670356: hypothetical protein
hypothetical protein	-	0		-	0
hypothetical protein	-	0		bi	100	hypothetical protein
ABC transporter related protein	-	0		uni	90.28	nitrate transport protein; NrtC
Mobile element protein	-	0		uni	97.62	Mobile element protein
hypothetical protein	-	0		bi	100	hypothetical protein
Mobile element protein	-	0		bi	100	Mobile element protein
FIG00715517: hypothetical protein	-	0		bi	100	FIG00715517: hypothetical protein
Endonuclease	-	0		bi	100	Endonuclease
hypothetical protein	-	0		bi	100	hypothetical protein
hypothetical protein	-	0		uni	99.76	FIG01232333: hypothetical protein
hypothetical protein	-	0		bi	100	FIG01232333: hypothetical protein
Mobile element protein	-	0		uni	79.07	Mobile element protein
Branched-chain amino acid transport system permease protein LivM (TC 3.A.1.4.1)	-	0		bi	100	Branched-chain amino acid transport system permease protein LivM (TC 3.A.1.4.1)
High-affinity branched-chain amino acid transport system permease protein LivH (TC 3.A.1.4.1)	-	0		bi	100	High-affinity branched-chain amino acid transport system permease protein LivH (TC 3.A.1.4.1)
Nitrogen regulatory protein P-II	-	0		bi	100	Nitrogen regulatory protein P-II
ORF440; potential 440 kD protein	-	0		bi	100	ORF440; potential 440 kD protein
COG0845: Membrane-fusion protein	-	0		bi	100	COG0845: Membrane-fusion protein
COG0845: Membrane-fusion protein	-	0		bi	100	COG0845: Membrane-fusion protein
Butyryl-CoA dehydrogenase (EC 1.3.99.2)	-	0		uni	100	Butyryl-CoA dehydrogenase (EC 1.3.99.2)
hypothetical protein	-	0		bi	100	hypothetical protein
hypothetical protein	-	0		-	0
hypothetical protein	-	0		bi	100	hypothetical protein
hypothetical protein	-	0		bi	100	hypothetical protein
Oligosaccharide repeat unit polymerase Wzy, putative	-	0		bi	96.5	Oligosaccharide repeat unit polymerase Wzy, putative
Membrane protein involved in the export of O-antigen, teichoic acid lipoteichoic acids	-	0		bi	100	Membrane protein involved in the export of O-antigen, teichoic acid lipoteichoic acids
FIG131328: Predicted ATP-dependent endonuclease of the OLD family	-	0		bi	100	FIG131328: Predicted ATP-dependent endonuclease of the OLD family
Mobile element protein	-	0		bi	100	hypothetical protein
hypothetical protein	-	0		-	0
hypothetical protein	-	0		bi	100	hypothetical protein
hypothetical protein	-	0		uni	99.62	hypothetical protein
hypothetical protein	-	0		bi	100	hypothetical protein
hypothetical protein	-	0		-	0
hypothetical protein	-	0		bi	100	hypothetical protein
hypothetical protein	-	0		bi	100	hypothetical protein
hypothetical protein	-	0		bi	100	hypothetical protein
DNA integration/recombination/invertion protein	-	0		bi	100	DNA integration/recombination/invertion protein
transposase	-	0		bi	100	transposase
DNA helicase	-	0		bi	100	DNA helicase
hypothetical protein	-	0		bi	100	hypothetical protein
hypothetical protein	-	0		-	0
hypothetical protein	-	0		-	0
hypothetical protein	-	0		bi	100	hypothetical protein
transposase, IS605 OrfB family	-	0		bi	100	transposase, IS605 OrfB family
Phage-related protein	-	0		bi	100	Phage-related protein
hypothetical protein	-	0		bi	100	hypothetical protein
Phage terminase large subunit	-	0		bi	100	Phage terminase large subunit
Xanthine/uracil/thiamine/ascorbate permease family protein	-	0		bi	100	Xanthine/uracil/thiamine/ascorbate permease family protein
hypothetical protein	-	0		bi	100	hypothetical protein
Pyruvate formate-lyase (EC 2.3.1.54)	-	0		uni	99.74	Pyruvate formate-lyase (EC 2.3.1.54)
Pyruvate formate-lyase (EC 2.3.1.54)	-	0		bi	100	Pyruvate formate-lyase (EC 2.3.1.54)
hypothetical protein	-	0		bi	100	hypothetical protein
hypothetical protein	-	0		bi	100	KWG Leptospira
FIG01211758: hypothetical protein	-	0		bi	100	FIG01211758: hypothetical protein
hypothetical protein	-	0		bi	100	hypothetical protein
conserved hypothetical protein	-	0		bi	100	Gene Transfer Agent FAD/FMN-containing dehydrogenase
Gene Transfer Agent host specificity protein	-	0		-	0
hypothetical protein	-	0		-	0
hypothetical protein	-	0		uni	40	hypothetical protein
hypothetical protein	-	0		bi	100	hypothetical protein
hypothetical protein	-	0		bi	100	hypothetical protein
Type IV secretion system protein VirD4	-	0		bi	100	Type IV secretion system protein VirD4
hypothetical protein	-	0		bi	99.2	hypothetical protein
hypothetical protein	-	0		bi	100	hypothetical protein
hypothetical protein	-	0		bi	100	hypothetical protein
Conjugative transfer protein TrbE	-	0		bi	100	Conjugative transfer protein TrbE
hypothetical protein	-	0		bi	100	hypothetical protein
hypothetical protein	-	0		uni	99.15	hypothetical protein
Conjugative transfer protein TrbL	-	0		bi	100	Conjugative transfer protein TrbL
hypothetical protein	-	0		bi	100	Beta-lactamase family protein
4-deoxy-L-threo-5-hexosulose-uronate ketol-isomerase (EC 5.3.1.17)	-	0		bi	100	4-deoxy-L-threo-5-hexosulose-uronate ketol-isomerase (EC 5.3.1.17)
2-keto-3-deoxygluconate permease (KDG permease)	-	0		bi	100	2-keto-3-deoxygluconate permease (KDG permease)
putative ATPase	-	0		bi	100	Predicted ATPase (AAA+ superfamily)
putative DNA helicase	-	0		bi	99.81	superfamily I DNA and RNA helicases and helicase subunits-like
DNA helicase	-	0		uni	99.48	superfamily I DNA and RNA helicases and helicase subunits-like
hypothetical protein	-	0		bi	100	hypothetical protein
hypothetical protein	-	0		bi	100	hypothetical protein
hypothetical protein	-	0		bi	100	hypothetical protein
transposase, IS256 family	-	0		uni	100	transposase, IS256 family
Mobile element protein	-	0		bi	100	Mobile element protein
hypothetical protein	-	0		bi	100	Mobile element protein
hypothetical protein	-	0		bi	100	hypothetical protein
hypothetical protein	-	0		bi	100	hypothetical protein
peptidase, M20E (Gly-X carboxypeptidase) subfamily( EC:3.4.17.- )	-	0		bi	100	peptidase, M20E (Gly-X carboxypeptidase) subfamily( EC:3.4.17.- )
hypothetical protein	-	0		bi	100	hypothetical protein
transposase, IS605 OrfB family	-	0		bi	97.7	transposase, IS605 OrfB family
hypothetical protein	-	0		uni	98.33	ABC-type multidrug transport system, permease component
ABC-type multidrug transport system, permease component	-	0		bi	100	ABC-type multidrug transport system, permease component
hypothetical protein	-	0		bi	100	hypothetical protein
hypothetical protein	-	0		bi	100	hypothetical protein
hypothetical protein	-	0		bi	100	hypothetical protein
Amino acid permease	-	0		bi	99.68	Amino acid permease
hypothetical protein	-	0		bi	100	hypothetical protein
D-mannonate oxidoreductase (EC 1.1.1.57)	uni	20.58	Altronate oxidoreductase (EC 1.1.1.58)	bi	100	D-mannonate oxidoreductase (EC 1.1.1.57)
putative hexose phosphate transport protein	uni	21.31	hypothetical protein	bi	100	putative hexose phosphate transport protein
COG3344: Retron-type reverse transcriptase	uni	22.26	RNA-directed DNA polymerase (Reverse transcriptase)	bi	100	COG3344: Retron-type reverse transcriptase
dihydrodipicolinate synthase( EC:4.2.1.52 )	uni	22.7	UDP-galactose:(galactosyl) LPS alpha1,2-galactosyltransferase WaaW (EC 2.4.1.-)	bi	100	dihydrodipicolinate synthase( EC:4.2.1.52 )
Conjugative transfer protein TrbI	uni	22.87	Phage tail fiber protein	bi	100	Conjugative transfer protein TrbI
Integral membrane protein	uni	23.27	hypothetical protein	bi	100	Integral membrane protein
Mobile element protein	uni	23.61	Integrase	bi	100	Mobile element protein
Retron-type RNA-directed DNA polymerase (EC 2.7.7.49)	bi	24.34	RNA-directed DNA polymerase (Reverse transcriptase)	bi	100	Retron-type RNA-directed DNA polymerase (EC 2.7.7.49)
Cobalt-zinc-cadmium resistance protein	uni	24.73	Cobalt-zinc-cadmium resistance protein	bi	100	Cobalt-zinc-cadmium resistance protein
Na+/solute symporter	uni	24.76	Na+/solute symporter	bi	100	Na+/solute symporter
Esterase/lipase	uni	24.89	hypothetical protein	bi	99.32	Esterase/lipase
hypothetical protein	uni	25.29	Signal peptidase I (EC 3.4.21.89)	bi	100	hypothetical protein
L-cystine uptake protein TcyP	uni	25.33	Proton/glutamate symport protein @ Sodium/glutamate symport protein	bi	100	L-cystine uptake protein TcyP
Mobile element protein	bi	25.4	Mobile element protein	bi	100	Mobile element protein
ABC transporter multidrug efflux pump, fused ATP-binding domains	uni	25.45	COG0488: ATPase components of ABC transporters with duplicated ATPase domains	bi	100	ABC transporter multidrug efflux pump, fused ATP-binding domains
Transcriptional regulator, GntR family	uni	25.88	Predicted regulator PutR for proline utilization, GntR family	bi	99.41	regulatory protein GntR, HTH
Mobile element protein	uni	26.09	Mobile element protein	bi	100	Mobile element protein
FIG01197230: hypothetical protein	uni	26.41	oligopeptide transporter	bi	100	FIG01197230: hypothetical protein
ADP-heptose--lipooligosaccharide heptosyltransferase II (EC 2.4.1.-)	uni	27.03	ADP-heptose--lipooligosaccharide heptosyltransferase II (EC 2.4.1.-)	bi	100	ADP-heptose--lipooligosaccharide heptosyltransferase II (EC 2.4.1.-)
hypothetical protein	bi	27.48	hypothetical protein	bi	99.9	hypothetical protein
hypothetical protein	uni	27.65	Baseplate J family protein	bi	100	hypothetical protein
hypothetical protein	uni	28.02	Secretion protein HlyD	bi	100	hypothetical protein
secretion protein HlyD	uni	28.12	Secretion protein HlyD	bi	100	secretion protein HlyD
Inner membrane protein	uni	28.44	Inner membrane protein	bi	100	Inner membrane protein
Acriflavin resistance protein	uni	28.5	RND efflux system, inner membrane transporter CmeB	bi	100	Acriflavin resistance protein
Prophage Clp protease-like protein	uni	28.57	Prophage Clp protease-like protein	bi	100	Prophage Clp protease-like protein
N-carbamoylputrescine amidase (3.5.1.53) / Omega amidase (Nit2 homolog)	uni	28.81	Omega amidase (Nit2 homolog)	bi	100	N-carbamoylputrescine amidase (3.5.1.53) / Omega amidase (Nit2 homolog)
Mobile element protein	uni	28.87	Mobile element protein	bi	100	transposase, IS256 family
hypothetical protein	uni	28.95	NLP/P60	uni	28.95	NLP/P60
Regulator of polyketide synthase expression	uni	29.44	transcriptional regulator, CdaR	bi	100	Regulator of polyketide synthase expression
hypothetical protein	bi	29.51	Phage tail fiber protein	bi	100	hypothetical protein
hypothetical protein	uni	29.85	Sensory box/GGDEF family protein	bi	100	hypothetical protein
Predicted membrane fusion protein (MFP) component of efflux pump, membrane anchor protein YbhG	uni	29.95	Macrolide-specific efflux protein MacA	bi	100	Predicted membrane fusion protein (MFP) component of efflux pump, membrane anchor protein YbhG
Pyruvate formate-lyase activating enzyme (EC 1.97.1.4)	uni	30	Ribonucleotide reductase of class III (anaerobic), activating protein (EC 1.97.1.4)	bi	100	Pyruvate formate-lyase activating enzyme (EC 1.97.1.4)
Pyruvate kinase family protein	uni	30.06	Pyruvate kinase (EC 2.7.1.40)	bi	100	Pyruvate kinase family protein
DNA helicase, phage-associated; Type III restriction enzme	uni	30.17	Excinuclease ABC subunit B	bi	100	DNA helicase, phage-associated; Type III restriction enzme
SoxR protein	bi	30.19	transcriptional regulator, MerR family	bi	100	SoxR protein
hypothetical protein	uni	30.53	hypothetical protein	bi	100	hypothetical protein
hypothetical protein	bi	30.68	hypothetical protein	bi	100	hypothetical protein
Alcohol dehydrogenase (EC 1.1.1.1)	uni	30.94	Alcohol dehydrogenase (EC 1.1.1.1)	bi	100	Alcohol dehydrogenase (EC 1.1.1.1)
hypothetical protein	uni	31.02	hypothetical protein	bi	100	hypothetical protein
Integrase	bi	31.41	hypothetical protein	uni	26.38	phage integrase, phage integrase family
Dihydrodipicolinate synthase (EC 4.2.1.52)	uni	31.56	Dihydrodipicolinate synthase (EC 4.2.1.52)	bi	100	Dihydrodipicolinate synthase (EC 4.2.1.52)
transposase, IS256 family	uni	31.67	Mobile element protein	uni	100	transposase, IS256 family
Branched-chain amino acid transport ATP-binding protein LivG (TC 3.A.1.4.1)	uni	32	Lipopolysaccharide ABC transporter, ATP-binding protein LptB	bi	100	Branched-chain amino acid transport ATP-binding protein LivG (TC 3.A.1.4.1)
4-Hydroxy-2-oxoglutarate aldolase (EC 4.1.3.16) / 2-dehydro-3-deoxyphosphogluconate aldolase (EC 4.1.2.14)	uni	32.02	4-Hydroxy-2-oxoglutarate aldolase (EC 4.1.3.16) / 2-dehydro-3-deoxyphosphogluconate aldolase (EC 4.1.2.14)	bi	100	4-Hydroxy-2-oxoglutarate aldolase (EC 4.1.3.16) / 2-dehydro-3-deoxyphosphogluconate aldolase (EC 4.1.2.14)
Adenosylmethionine-8-amino-7-oxononanoate aminotransferase (EC 2.6.1.62)	uni	32.34	Adenosylmethionine-8-amino-7-oxononanoate aminotransferase (EC 2.6.1.62)	bi	100	Adenosylmethionine-8-amino-7-oxononanoate aminotransferase (EC 2.6.1.62)
Glycerol-3-phosphate regulon repressor	uni	32.68	Transcriptional repressor of the fructose operon, DeoR family	bi	100	Glycerol-3-phosphate regulon repressor
DNA-binding response regulator	uni	32.91	response regulator receiver	bi	100	DNA-binding response regulator
LemA family protein	uni	32.91	DNA topoisomerase III (EC 5.99.1.2)	bi	100	LemA family protein
Type I restriction-modification system, specificity subunit S (EC 3.1.21.3)	bi	33.8	Type I restriction-modification system, specificity subunit S (EC 3.1.21.3)	bi	100	Type I restriction-modification system, specificity subunit S (EC 3.1.21.3)
Branched-chain amino acid transport ATP-binding protein LivF (TC 3.A.1.4.1)	uni	33.91	Lipopolysaccharide ABC transporter, ATP-binding protein LptB	bi	100	Branched-chain amino acid transport ATP-binding protein LivF (TC 3.A.1.4.1)
hypothetical protein	uni	33.99	hypothetical protein	bi	100	hypothetical protein
hypothetical protein	uni	34.17	hypothetical protein	bi	100	hypothetical protein
Protein YjgK, linked to biofilm formation	uni	34.62	Putative sugar isomerase involved in processing of exogenous sialic acid	bi	100	Protein YjgK, linked to biofilm formation
putative transcriptional regulator, LysR family	uni	34.65	Transcriptional regulator, LysR family	bi	95.49	putative transcriptional regulator, LysR family
hypothetical protein	bi	34.85	Transcriptional regulator, TetR family	bi	100	hypothetical protein
hypothetical protein	uni	35.15	hypothetical protein	bi	100	hypothetical protein
Single-strand binding protein	uni	35.16	Single-stranded DNA-binding protein	bi	100	Single-strand binding protein
Conjugative transfer protein TrbB	uni	35.83	Twitching motility protein PilT	bi	100	Conjugative transfer protein TrbB
Branched-chain amino acid ABC transporter, amino acid-binding protein (TC 3.A.1.4.1)	uni	36.58	branched chain amino acid ABC transporter substrate-binding protein	bi	100	Branched-chain amino acid ABC transporter, amino acid-binding protein (TC 3.A.1.4.1)
hypothetical protein	uni	36.73	Mobile element protein	bi	100	hypothetical protein
transglycosylase SLT domain protein	uni	36.84	lytic transglycosylase	bi	100	transglycosylase SLT domain protein
hypothetical protein	uni	37.28	hypothetical protein	bi	100	hypothetical protein
D-3-phosphoglycerate dehydrogenase (EC 1.1.1.95)	bi	37.69	D-3-phosphoglycerate dehydrogenase (EC 1.1.1.95)	bi	100	D-3-phosphoglycerate dehydrogenase (EC 1.1.1.95)
hypothetical protein	uni	37.78	Outer membrane protein	bi	100	hypothetical protein
Putative exported protein precursor	uni	37.98	hypothetical protein	bi	100	Putative exported protein precursor
Fructuronate transporter GntP	uni	38.64	High-affinity gluconate transporter GntT	bi	100	Fructuronate transporter GntP
hypothetical protein	uni	39.22	hypothetical protein	bi	100	hypothetical protein
DNA topoisomerase III (EC 5.99.1.2)	uni	39.59	DNA topoisomerase III (EC 5.99.1.2)	bi	100	DNA topoisomerase III (EC 5.99.1.2)
Undecaprenyl-phosphate galactosephosphotransferase (EC 2.7.8.6)	uni	39.9	teichuronic acid biosynthesis (glycosyltransferase)	bi	100	Undecaprenyl-phosphate galactosephosphotransferase (EC 2.7.8.6)
hypothetical protein	uni	40	hypothetical protein	bi	100	hypothetical protein
hypothetical protein	uni	40	hypothetical protein	bi	100	hypothetical protein
COG2110, Macro domain, possibly ADP-ribose binding module	bi	40.67	COG2110, Macro domain, possibly ADP-ribose binding module	bi	100	COG2110, Macro domain, possibly ADP-ribose binding module
hypothetical protein	uni	40.8	hypothetical protein	bi	100	hypothetical protein
Dienelactone hydrolase and related enzymes	bi	40.93	Dienelactone hydrolase and related enzymes	bi	100	Dienelactone hydrolase and related enzymes
hypothetical protein	bi	41.03	hypothetical protein	bi	100	hypothetical protein
nucleotidyltransferase substrate binding protein, HI0074 family	uni	41.33	hypothetical protein	bi	100	nucleotidyltransferase substrate binding protein, HI0074 family
Single-stranded DNA-binding protein	uni	41.5	Single-stranded DNA-binding protein	bi	100	Single-stranded DNA-binding protein
oxidoreductase of aldo/keto reductase family, subgroup 1	uni	41.6	oxidoreductase of aldo/keto reductase family, subgroup 1	uni	35.98	oxidoreductase of aldo/keto reductase family, subgroup 1
Phage integrase	uni	43.28	Phage integrase	bi	100	Phage integrase
Cell-wall biogenesis glycosyltransferase, putative	uni	43.48	Putative N-acetylgalactosaminyl-diphosphoundecaprenol glucuronosyltransferase	bi	100	Cell-wall biogenesis glycosyltransferase, putative
FIG01197424: hypothetical protein	bi	46.04	hypothetical protein	bi	100	FIG01197424: hypothetical protein
hypothetical protein	bi	46.13	hypothetical protein	bi	100	hypothetical protein
Twin-arginine translocation protein TatC	uni	46.25	Twin-arginine translocation protein TatC	bi	100	Twin-arginine translocation protein TatC
Iron-sulfur flavoprotein	uni	46.31	iron-sulfur flavoprotein	bi	100	Iron-sulfur flavoprotein
Hsf	uni	46.89	Outer membrane protein	bi	100	Hsf
2-dehydro-3-deoxygluconate kinase (EC 2.7.1.45)	uni	46.95	2-dehydro-3-deoxygluconate kinase (EC 2.7.1.45)	bi	100	2-dehydro-3-deoxygluconate kinase (EC 2.7.1.45)
hypothetical protein	uni	47.22	hypothetical protein	bi	100	hypothetical protein
hypothetical protein	bi	47.7	hypothetical protein	bi	100	hypothetical protein
Phage terminase, large subunit	uni	50.34	Phage terminase, large subunit	bi	100	Terminase large subunit
glycosyl transferase, family 2	bi	51.1	glycosyl transferase, family 2	bi	97.85	glycosyl transferase, family 2
phage integrase, phage integrase family	uni	51.34	Phage integrase	bi	100	phage integrase, phage integrase family
oxidoreductase of aldo/keto reductase family, subgroup 1	bi	51.6	oxidoreductase of aldo/keto reductase family, subgroup 1	bi	100	oxidoreductase of aldo/keto reductase family, subgroup 1
hypothetical protein	bi	52.31	hypothetical protein	bi	100	hypothetical protein
hypothetical protein	uni	52.58	hypothetical protein	bi	100	hypothetical protein
Sensory box/GGDEF family protein	bi	52.59	Sensory box/GGDEF family protein	bi	100	Sensory box/GGDEF family protein
phage portal protein, lambda family	uni	53.15	Phage portal protein	bi	100	phage portal protein, lambda family
hypothetical protein	uni	53.61	hypothetical protein	bi	100	hypothetical protein
putative sigma-54-dependent transcriptional regulator	uni	54.75	Response regulator of zinc sigma-54-dependent two-component system	bi	100	Sigma-54-dependent transcriptional activator
hypothetical protein	bi	56.37	hypothetical protein	bi	99.52	hypothetical protein
SOS-response repressor and protease LexA (EC 3.4.21.88)	uni	56.59	SOS-response repressor and protease LexA (EC 3.4.21.88)	bi	100	SOS-response repressor and protease LexA (EC 3.4.21.88)
hypothetical protein	uni	56.67	hypothetical protein	bi	100	hypothetical protein
hypothetical protein	uni	58.06	hypothetical protein	bi	100	hypothetical protein
Glutamine ABC transporter, periplasmic glutamine-binding protein (TC 3.A.1.3.2)	uni	58.53	Glutamine ABC transporter, periplasmic glutamine-binding protein (TC 3.A.1.3.2)	bi	100	Glutamine ABC transporter, periplasmic glutamine-binding protein (TC 3.A.1.3.2)
hypothetical protein	bi	59.75	hypothetical protein	bi	100	hypothetical protein
DNA repair protein RadC	uni	59.91	DNA repair protein RadC	bi	100	DNA repair protein RadC
hypothetical protein	uni	60.48	GGDEF domain protein	bi	100	Signal transduction diguanylate cyclase
putative transcriptional regulator	uni	61.64	GGDEF domain protein	bi	100	putative transcriptional regulator
hypothetical protein	bi	61.87	hypothetical protein	bi	100	hypothetical protein
Formate/nitrite family of transporter	uni	62.07	Formate efflux transporter (TC 2.A.44 family)	bi	100	Formate/nitrite family of transporter
Deoxycytidine triphosphate deaminase (EC 3.5.4.13)	uni	62.5	Deoxycytidine triphosphate deaminase (EC 3.5.4.13)	bi	100	Deoxycytidine triphosphate deaminase (EC 3.5.4.13)
hypothetical protein	bi	62.75	hypothetical protein	bi	100	hypothetical protein
hypothetical protein	bi	62.92	hypothetical protein	bi	100	hypothetical protein
SOS-response repressor and protease LexA (EC 3.4.21.88)	bi	63.24	SOS-response repressor and protease LexA (EC 3.4.21.88)	bi	100	SOS-response repressor and protease LexA (EC 3.4.21.88)
Formate/nitrite family of transporter	uni	64.96	Formate efflux transporter (TC 2.A.44 family)	bi	100	Formate/nitrite family of transporter
UTP--glucose-1-phosphate uridylyltransferase (EC 2.7.7.9)	uni	66.43	UTP--glucose-1-phosphate uridylyltransferase (EC 2.7.7.9)	bi	100	UTP--glucose-1-phosphate uridylyltransferase (EC 2.7.7.9)
UDP-galactose:(galactosyl) LPS alpha1,2-galactosyltransferase WaaW (EC 2.4.1.-)	bi	66.87	UDP-galactose:(galactosyl) LPS alpha1,2-galactosyltransferase WaaW (EC 2.4.1.-)	bi	100	UDP-galactose:(galactosyl) LPS alpha1,2-galactosyltransferase WaaW (EC 2.4.1.-)
Lytic transglycosylase	uni	67.26	lytic transglycosylase	bi	100	Lytic transglycosylase
hypothetical protein	bi	67.6	hypothetical protein	bi	100	hypothetical protein
hypothetical protein	bi	67.65	Putative transport	bi	100	hypothetical protein
hypothetical protein	bi	68.32	hypothetical protein	bi	100	hypothetical protein
phage integrase	bi	68.44	Integrase	bi	100	phage integrase
hypothetical protein	bi	69.19	hypothetical protein	bi	100	hypothetical protein
hypothetical protein	bi	69.8	hypothetical protein	bi	100	hypothetical protein
hypothetical protein	uni	70.18	hypothetical protein	bi	100	hypothetical protein
DNA-damage-inducible protein J	bi	70.21	DNA-damage-inducible protein J	bi	100	DNA-damage-inducible protein J
hypothetical protein	uni	70.67	hypothetical protein	bi	100	hypothetical protein
hypothetical protein	bi	71.11	hypothetical protein	bi	100	hypothetical protein
hypothetical protein	bi	72.22	hypothetical protein	bi	100	hypothetical protein
hypothetical protein	uni	72.73	RNA polymerase sigma-54 factor RpoN	bi	100	hypothetical protein
Threonine kinase in B12 biosynthesis	bi	72.79	Threonine kinase in B12 biosynthesis	bi	100	Threonine kinase in B12 biosynthesis
hypothetical protein	uni	73.08	hypothetical protein	bi	100	hypothetical protein
hypothetical protein	uni	73.21	hypothetical protein	bi	100	hypothetical protein
hypothetical protein	bi	73.87	hypothetical protein	bi	99.1	hypothetical protein
amino acid permease-associated region	bi	74.1	amino acid permease-associated region	bi	100	amino acid permease-associated region
diguanylate cyclase	bi	74.27	Sensory box/GGDEF family protein	bi	100	diguanylate cyclase
N-acetylmuramoyl-L-alanine amidase (EC 3.5.1.28)	bi	75	N-acetylmuramoyl-L-alanine amidase (EC 3.5.1.28)	uni	56.52	N-acetylmuramoyl-L-alanine amidase
Putative phage tail protein	bi	75.48	Putative phage tail protein	bi	100	Putative phage tail protein
hypothetical protein	uni	75.56	hypothetical protein	uni	98.9	Transcriptional regulator, MarR family
S-layer domain protein domain protein	bi	75.61	hypothetical protein	bi	100	S-layer domain protein domain protein
FliB family protein	bi	75.68	FliB family protein	bi	100	FliB family protein
hypothetical protein	bi	75.94	hypothetical protein	bi	100	hypothetical protein
hypothetical protein	bi	76.19	hypothetical protein	bi	100	hypothetical protein
4-diphosphocytidyl-2-C-methyl-D-erythritol kinase (EC 2.7.1.148)	bi	76.24	4-diphosphocytidyl-2-C-methyl-D-erythritol kinase (EC 2.7.1.148)	bi	100	4-diphosphocytidyl-2-C-methyl-D-erythritol kinase (EC 2.7.1.148)
hypothetical protein	bi	76.32	putative prophage LambdaCh01, transcriptional regulator	bi	100	hypothetical protein
UspA domain protein	uni	76.34	UspA domain protein	bi	100	hypothetical protein
S-layer domain protein domain protein	bi	76.55	S-layer domain protein domain protein	bi	100	S-layer domain protein domain protein
hypothetical protein	bi	76.74	hypothetical protein	bi	100	hypothetical protein
hypothetical protein	bi	77.05	hypothetical protein	bi	100	hypothetical protein
DNA-3-methyladenine glycosylase II (EC 3.2.2.21)	bi	77.23	DNA-3-methyladenine glycosylase II (EC 3.2.2.21)	bi	100	DNA-3-methyladenine glycosylase II (EC 3.2.2.21)
FIG007079: UPF0348 protein family	bi	77.42	FIG007079: UPF0348 protein family	bi	100	FIG007079: UPF0348 protein family
hypothetical protein	bi	77.55	hypothetical protein	bi	100	hypothetical protein
Phage replication initiation	bi	77.61	hypothetical protein	bi	100	Phage replication initiation
hypothetical protein	bi	77.69	hypothetical protein	bi	99.55	hypothetical protein
hypothetical protein	uni	77.84	diguanylate cyclase/phosphodiesterase (GGDEF & EAL domains) with PAS/PAC sensor(s)	bi	99.9	EAL domain containing protein
Transcriptional regulator, LysR family	bi	77.89	Transcriptional regulator, LysR family	bi	100	Transcriptional regulator, LysR family
Cell division protein FtsW	bi	78.14	Cell division protein FtsW	bi	100	Cell division protein FtsW
hypothetical protein	bi	78.16	hypothetical protein	bi	100	hypothetical protein
hypothetical protein	bi	78.23	flavodoxin family protein	bi	100	hypothetical protein
hypothetical protein	bi	78.26	hypothetical protein	bi	100	hypothetical protein
hypothetical protein	bi	78.35	hypothetical protein	bi	100	hypothetical protein
FIG173306: hypothetical protein	bi	78.52	FIG173306: hypothetical protein	bi	100	FIG173306: hypothetical protein
hypothetical protein	bi	78.6	hypothetical protein	bi	100	hypothetical protein
hypothetical protein	uni	78.67	hypothetical protein	bi	100	hypothetical protein
hypothetical protein	bi	78.7	hypothetical protein	bi	100	hypothetical protein
hypothetical protein	uni	78.79	Rrf2 family transcriptional regulator	uni	100	Rrf2 family transcriptional regulator
UDP-galactopyranose mutase (EC 5.4.99.9)	uni	78.84	UDP-galactopyranose mutase (EC 5.4.99.9)	bi	100	UDP-galactopyranose mutase (EC 5.4.99.9)
Sigma54 specific transcriptional regulator with PAS sensor, Fis family	bi	78.99	Response regulator of zinc sigma-54-dependent two-component system	bi	100	Sigma54 specific transcriptional regulator with PAS sensor, Fis family
hypothetical protein	bi	79.02	hypothetical protein	bi	100	hypothetical protein
Shikimate kinase I (EC 2.7.1.71)	bi	79.04	Shikimate kinase I (EC 2.7.1.71)	bi	100	Shikimate kinase I (EC 2.7.1.71)
Aspartate aminotransferase (EC 2.6.1.1)	bi	79.09	Aspartate aminotransferase (EC 2.6.1.1)	bi	84.8	Aspartate aminotransferase (EC 2.6.1.1)
hypothetical protein	uni	79.31	hypothetical protein	bi	100	hypothetical protein
RNA polymerase sigma-54 factor RpoN	bi	79.42	RNA polymerase sigma-54 factor RpoN	bi	100	RNA polymerase sigma-54 factor RpoN
RNA methyltransferase, TrmA family	bi	79.44	RNA methyltransferase, TrmA family	bi	84.42	RNA methyltransferase, TrmA family
hypothetical protein	uni	79.73	hypothetical protein	bi	100	hypothetical protein
Phosphinothricin N-acetyltransferase( EC:2.3.1.- )	bi	80	Sortase related acyltransferase	bi	100	Phosphinothricin N-acetyltransferase( EC:2.3.1.- )
Transporter	bi	80.06	Transporter	bi	100	Transporter
TonB-dependent receptor	bi	80.23	TonB-dependent receptor	bi	100	TonB-dependent receptor
hypothetical protein	bi	80.24	hypothetical protein	bi	100	hypothetical protein
transcriptional regulator, RpiR family	uni	80.37	Transcriptional regulator, RpiR family	uni	100	transcriptional regulator, RpiR family
hypothetical protein	bi	80.44	hypothetical protein	bi	99.88	hypothetical protein
hypothetical protein	bi	80.5	hypothetical protein	bi	99.35	hypothetical protein
hypothetical protein	bi	80.7	hypothetical protein	-	0
hypothetical protein	bi	80.72	GGDEF domain protein	uni	100	Signal transduction diguanylate cyclase
hypothetical protein	bi	80.75	hypothetical protein	bi	100	hypothetical protein
Hexokinase (EC 2.7.1.1)	bi	80.76	Hexokinase D (EC 2.7.1.1)	bi	100	Hexokinase (EC 2.7.1.1)
hypothetical protein	bi	80.77	hypothetical protein	bi	100	Transcriptional regulator, MarR family
hypothetical protein	bi	80.78	hypothetical protein	bi	100	hypothetical protein
hypothetical protein	bi	80.9	hypothetical protein	bi	100	hypothetical protein
twin-arginine translocation protein, TatA/E family	bi	80.95	twin-arginine translocation protein, TatA/E family	bi	100	twin-arginine translocation protein, TatA/E family
CRISPR-associated RecB family exonuclease Cas4b	bi	81.11	CRISPR-associated RecB family exonuclease Cas4b	bi	99.26	CRISPR-associated RecB family exonuclease Cas4b
Helicase PriA essential for oriC/DnaA-independent DNA replication	uni	81.25	Helicase PriA essential for oriC/DnaA-independent DNA replication	uni	100	Helicase PriA essential for oriC/DnaA-independent DNA replication
Accessory protein YqeC in selenium-dependent molybdenum hydroxylase maturation	bi	81.28	Accessory protein YqeC in selenium-dependent molybdenum hydroxylase maturation	bi	100	Accessory protein YqeC in selenium-dependent molybdenum hydroxylase maturation
Coenzyme F390 synthetase	bi	81.31	Coenzyme F390 synthetase	bi	100	Coenzyme F390 synthetase
Sugar diacid utilization regulator SdaR	uni	81.33	Sugar diacid utilization regulator SdaR	bi	100	Sugar diacid utilization regulator SdaR
Phage tail length tape-measure protein	uni	81.36	Phage tail length tape-measure protein	uni	99.84	Phage tail length tape-measure protein
hypothetical protein	bi	81.37	hypothetical protein	bi	100	hypothetical protein
Type IV fimbrial assembly protein PilC	bi	81.38	type II secretion system protein	bi	99.43	type II secretion system protein F
hypothetical protein	bi	81.4	hypothetical protein	bi	100	hypothetical protein
Phosphoribosylanthranilate isomerase (EC 5.3.1.24)	bi	81.54	Phosphoribosylanthranilate isomerase (EC 5.3.1.24)	uni	99.23	Indole-3-glycerol phosphate synthase (EC 4.1.1.48)
NLP/P60	bi	81.67	hypothetical protein	bi	100	NLP/P60
RNA polymerase sigma-54 factor RpoN	bi	81.82	RNA polymerase sigma-54 factor RpoN	bi	100	RNA polymerase sigma-54 factor RpoN
bicarbonate transport system ATP-binding protein	bi	81.9	Nitrate ABC transporter, ATP-binding protein	bi	100	nitrate transport protein; NrtC
Putative exported protein precursor	uni	81.93	hypothetical protein	bi	100	Putative exported protein precursor
Response regulator receiver	bi	81.98	hypothetical protein	bi	100	Response regulator receiver
hypothetical protein	bi	82	hypothetical protein	bi	100	hypothetical protein
hypothetical protein	bi	82.03	hypothetical protein	bi	99.33	hypothetical protein
Threonyl-tRNA synthetase (EC 6.1.1.3)	bi	82.05	Threonyl-tRNA synthetase (EC 6.1.1.3)	bi	100	Threonyl-tRNA synthetase (EC 6.1.1.3)
Transmembrane component NikQ of energizing module of nickel ECF transporter	bi	82.16	Transmembrane component NikQ of energizing module of nickel ECF transporter	bi	100	Transmembrane component NikQ of energizing module of nickel ECF transporter
hypothetical protein	bi	82.21	Short-chain dehydrogenases of various substrate specificities	bi	100	hypothetical protein
COG1180: Radical SAM, Pyruvate-formate lyase-activating enzyme like	uni	82.24	COG1180: Radical SAM, Pyruvate-formate lyase-activating enzyme like	uni	99.34	COG1180: Radical SAM, Pyruvate-formate lyase-activating enzyme like
L-seryl-tRNA(Sec) selenium transferase (EC 2.9.1.1)	bi	82.25	L-seryl-tRNA(Sec) selenium transferase (EC 2.9.1.1)	bi	100	L-seryl-tRNA(Sec) selenium transferase (EC 2.9.1.1)
hypothetical protein	bi	82.31	hypothetical protein	bi	100	hypothetical protein
hypothetical protein	bi	82.35	hypothetical protein	bi	100	hypothetical protein
hypothetical protein	bi	82.45	beta-lactamase	uni	99.16	Beta-lactamase family protein
ATP synthase A chain (EC 3.6.3.14)	bi	82.61	ATP synthase A chain (EC 3.6.3.14)	bi	84.78	ATP synthase A chain (EC 3.6.3.14)
Major facilitator superfamily	uni	82.7	hypothetical protein	bi	100	Major facilitator superfamily
ComEC/Rec2-related protein	bi	82.79	ComEC/Rec2-related protein	bi	100	ComEC/Rec2-related protein
Selenocysteine-specific translation elongation factor	bi	82.81	Selenocysteine-specific translation elongation factor	bi	92.97	Selenocysteine-specific translation elongation factor
hypothetical protein	uni	82.93	hypothetical protein	bi	100	hypothetical protein
Stage II sporulation protein D (SpoIID)	bi	82.94	Stage II sporulation protein D (SpoIID)	bi	100	Stage II sporulation protein D (SpoIID)
DNA mismatch repair protein MutL	bi	82.94	DNA mismatch repair protein MutL	bi	100	DNA mismatch repair protein MutL
hypothetical protein	bi	83.1	hypothetical protein	bi	100	hypothetical protein
1,3 propanediol dehydrogenase	uni	83.37	1,3 propanediol dehydrogenase	bi	100	1,3 propanediol dehydrogenase
L-threonine 3-O-phosphate decarboxylase (EC 4.1.1.81)	bi	83.43	L-threonine 3-O-phosphate decarboxylase (EC 4.1.1.81)	bi	100	L-threonine 3-O-phosphate decarboxylase (EC 4.1.1.81)
Lytic transglycosylase	bi	83.47	lytic transglycosylase	bi	99.57	Lytic transglycosylase
hypothetical protein	bi	83.54	Helix-turn-helix, Fis-type	uni	98.77	Sigma-54-dependent transcriptional activator
Dihydrofolate reductase (EC 1.5.1.3)	bi	83.64	Dihydrofolate reductase (EC 1.5.1.3)	bi	100	Dihydrofolate reductase (EC 1.5.1.3)
hypothetical protein	bi	83.65	hypothetical protein	bi	100	hypothetical protein
hypothetical protein	uni	83.7	hypothetical protein	uni	100	hypothetical protein
hypothetical protein	bi	83.76	hypothetical protein	bi	100	hypothetical protein
CTP:molybdopterin cytidylyltransferase	bi	83.76	CTP:molybdopterin cytidylyltransferase	bi	100	hypothetical protein
hypothetical protein	bi	83.84	hypothetical protein	bi	100	hypothetical protein
Molybdopterin-guanine dinucleotide biosynthesis protein MobA / Molybdopterin-guanine dinucleotide biosynthesis protein MobB	bi	83.93	Molybdopterin-guanine dinucleotide biosynthesis protein MobA	bi	99.4	Molybdopterin-guanine dinucleotide biosynthesis protein MobA
[NiFe] hydrogenase metallocenter assembly protein HypF	bi	84.02	[NiFe] hydrogenase metallocenter assembly protein HypF	bi	100	[NiFe] hydrogenase metallocenter assembly protein HypF
hypothetical protein	bi	84.07	COG1896: Predicted hydrolases of HD superfamily	bi	100	hypothetical protein
hypothetical protein	bi	84.14	hypothetical protein	bi	100	hypothetical protein
Regulatory protein RecX	bi	84.17	regulatory protein RecX	bi	100	Regulatory protein RecX
hypothetical protein	bi	84.17	hypothetical protein	bi	100	hypothetical protein
Ankyrin repeats containing protein	bi	84.28	Ankyrin repeats containing protein	bi	100	Ankyrin repeats containing protein
Putative O-unit flippase	bi	84.31	Putative O-unit flippase	bi	100	hypothetical protein
Hypothetical radical SAM family enzyme, NOT coproporphyrinogen III oxidase, oxygen-independent	uni	84.32	Hypothetical radical SAM family enzyme, NOT coproporphyrinogen III oxidase, oxygen-independent	bi	100	Hypothetical radical SAM family enzyme, NOT coproporphyrinogen III oxidase, oxygen-independent
TPR domain protein	bi	84.36	hypothetical protein	bi	100	TPR domain protein
hypothetical protein	uni	84.4	iron ABC transporter substrate-binding protein	uni	96.23	iron ABC transporter substrate-binding protein
Glycolate dehydrogenase (EC 1.1.99.14), subunit GlcD	bi	84.45	Glycolate dehydrogenase (EC 1.1.99.14), subunit GlcD	bi	100	Glycolate dehydrogenase (EC 1.1.99.14), subunit GlcD
hypothetical protein	bi	84.48	hypothetical protein	bi	99.7	hypothetical protein
hypothetical protein	bi	84.58	hypothetical protein	bi	99.53	hypothetical protein
hypothetical protein	bi	84.62	hypothetical protein	bi	100	hypothetical protein
Cobyrinic acid A,C-diamide synthase	bi	84.62	Cobyrinic acid A,C-diamide synthase	bi	100	Cobyrinic acid A,C-diamide synthase
hypothetical protein	uni	84.69	ferredoxin	bi	100	hypothetical protein
putative peptidase	bi	84.74	putative peptidase	bi	100	putative peptidase
hypothetical protein	uni	84.78	hypothetical protein	bi	100	hypothetical protein
UDP-glucose 4-epimerase (EC 5.1.3.2)	bi	84.79	UDP-glucose 4-epimerase (EC 5.1.3.2)	bi	100	UDP-glucose 4-epimerase (EC 5.1.3.2)
S-layer domain protein domain protein	bi	84.8	S-layer domain protein domain protein	bi	100	S-layer domain protein domain protein
hypothetical protein	bi	84.81	hypothetical protein	bi	100	hypothetical protein
hypothetical protein	bi	84.88	hypothetical protein	bi	97.7	hypothetical protein
Fe-S oxidoreductase	uni	84.91	Fe-S oxidoreductase	bi	100	Fe-S oxidoreductase
N-acetylmannosamine kinase (EC 2.7.1.60)	bi	84.93	N-acetylmannosamine kinase (EC 2.7.1.60)	bi	100	N-acetylmannosamine kinase (EC 2.7.1.60)
hypothetical protein	uni	84.95	hypothetical protein	bi	100	hypothetical protein
radical activating enzyme	bi	84.95	radical activating enzyme	bi	100	radical activating enzyme
Twitching motility protein PilT	bi	84.95	Twitching motility protein PilT	bi	99.69	Twitching motility protein PilT
COG1180: Radical SAM, Pyruvate-formate lyase-activating enzyme like	bi	85	COG1180: Radical SAM, Pyruvate-formate lyase-activating enzyme like	bi	100	COG1180: Radical SAM, Pyruvate-formate lyase-activating enzyme like
DNA polymerase III subunits gamma and tau (EC 2.7.7.7)	uni	85.08	DNA polymerase III subunits gamma and tau (EC 2.7.7.7)	bi	98.9	DNA polymerase III subunits gamma and tau (EC 2.7.7.7)
hypothetical protein	bi	85.25	hypothetical protein	bi	100	hypothetical protein
Sensory box/GGDEF family protein	bi	85.3	diguanylate cyclase/phosphodiesterase (GGDEF & EAL domains) with PAS/PAC sensor(s)	bi	100	Sensory box/GGDEF family protein
Xanthine and CO dehydrogenases maturation factor, XdhC/CoxF family	bi	85.36	Xanthine and CO dehydrogenases maturation factor, XdhC/CoxF family	bi	100	Xanthine and CO dehydrogenases maturation factor, XdhC/CoxF family
Endonuclease (EC 3.1.-.-)	bi	85.37	Endonuclease (EC 3.1.-.-)	bi	100	Endonuclease (EC 3.1.-.-)
Transcriptional repressor for NAD biosynthesis in gram-positives	bi	85.38	hypothetical protein	bi	100	Transcriptional repressor for NAD biosynthesis in gram-positives
hypothetical protein	bi	85.43	hypothetical protein	bi	100	hypothetical protein
DNA-binding protein HBsu	bi	85.45	DNA-binding protein HBsu	-	0
nicking enzyme TraA	bi	85.49	putative plasmid mobilization protein	bi	100	nicking enzyme TraA
hypothetical protein	bi	85.51	hypothetical protein	bi	100	hypothetical protein
Septum site-determining protein MinD	bi	85.51	Septum site-determining protein MinD	bi	100	Septum site-determining protein MinD
ABC transporter related	bi	85.55	Molybdenum transport ATP-binding protein ModC (TC 3.A.1.8.1)	bi	100	ABC transporter related
siroheme synthase	bi	85.58	Siroheme synthase-like	bi	100	siroheme synthase
Ferredoxin 3 fused to uncharacterized domain	bi	85.59	Ferredoxin 3 fused to uncharacterized domain	bi	99.56	Ferredoxin 3 fused to uncharacterized domain
hypothetical protein	bi	85.66	membrane associated histidine kinase with HAMP domain	bi	100	hypothetical protein
Formate dehydrogenase chain D (EC 1.2.1.2)	bi	85.71	Formate dehydrogenase chain D (EC 1.2.1.2)	bi	100	Formate dehydrogenase chain D (EC 1.2.1.2)
hypothetical protein	bi	85.71	hypothetical protein	bi	100	hypothetical protein
N-acetylmuramoyl-L-alanine amidase (EC 3.5.1.28)	bi	85.71	N-acetylmuramoyl-L-alanine amidase (EC 3.5.1.28)	bi	100	N-acetylmuramoyl-L-alanine amidase (EC 3.5.1.28)
ATP-dependent DNA helicase	bi	85.76	ATP-dependent DNA helicase	bi	100	ATP-dependent DNA helicase
Biotin-protein ligase (EC 6.3.4.15) / Biotin operon repressor	bi	85.98	Biotin-protein ligase (EC 6.3.4.15) / Biotin operon repressor	bi	100	Biotin-protein ligase (EC 6.3.4.15) / Biotin operon repressor
probable methyltransferase	bi	85.98	putative methyltransferase	bi	100	probable methyltransferase
Indolepyruvate oxidoreductase subunit IorA (EC 1.2.7.8)	bi	85.99	Indolepyruvate oxidoreductase subunit IorA (EC 1.2.7.8)	bi	100	Indolepyruvate oxidoreductase subunit IorA (EC 1.2.7.8)
hypothetical protein	uni	86.05	Nucleotidyltransferase (EC 2.7.7.-)	bi	100	hypothetical protein
UDP-glucose dehydrogenase (EC 1.1.1.22)	bi	86.1	UDP-glucose dehydrogenase (EC 1.1.1.22)	bi	100	UDP-glucose dehydrogenase (EC 1.1.1.22)
hypothetical protein	uni	86.15	hypothetical protein	bi	100	hypothetical protein
DNA-damage-inducible protein J	bi	86.21	DNA-damage-inducible protein J	bi	100	DNA-damage-inducible protein J
ParB protein	bi	86.22	hypothetical protein	bi	100	ParB protein
hypothetical protein	bi	86.23	hypothetical protein	bi	100	hypothetical protein
hypothetical protein	bi	86.26	COG3468: Type V secretory pathway, adhesin AidA	bi	99.68	hypothetical protein
Molybdopterin biosynthesis protein MoeA	bi	86.35	Molybdopterin biosynthesis protein MoeA	bi	100	Molybdopterin biosynthesis protein MoeA
hypothetical protein	bi	86.36	Hcp transcriptional regulator HcpR (Crp/Fnr family)	bi	100	hypothetical protein
predicted phosphatase	bi	86.39	lipolytic enzyme, G-D-S-L family	bi	100	predicted phosphatase
DNA-binding domain of ModE	bi	86.4	molybdenum-binding transcriptional regulator, ModE family protein	bi	100	DNA-binding domain of ModE
Response regulator receiver	bi	86.42	Response regulator receiver	bi	100	Response regulator receiver
PUTATIVE TRANSPORT/EFFLUX TRANSMEMBRANE PROTEIN	uni	86.47	Secretion protein HlyD	uni	94.71	Secretion protein HlyD
hypothetical protein	bi	86.49	hypothetical protein	bi	100	hypothetical protein
Haemagluttinin domain protein	bi	86.54	FIG00670356: hypothetical protein	bi	100	FIG00670356: hypothetical protein
iron ABC transporter substrate-binding protein	bi	86.55	iron ABC transporter substrate-binding protein	bi	99.58	iron ABC transporter substrate-binding protein
L-lactate dehydrogenase (EC 1.1.2.3)	bi	86.59	L-lactate dehydrogenase (EC 1.1.2.3)	bi	100	L-lactate dehydrogenase (EC 1.1.2.3)
Hydroxyethylthiazole kinase (EC 2.7.1.50)	bi	86.67	Hydroxyethylthiazole kinase (EC 2.7.1.50)	bi	97.51	Hydroxyethylthiazole kinase (EC 2.7.1.50)
hypothetical protein	bi	86.67	membrane-associated phospholipid phosphatase	bi	100	hypothetical protein
Exonuclease SbcC	bi	86.69	Exonuclease SbcC	bi	100	Exonuclease SbcC
YheO-like PAS domain	bi	86.81	YheO-like PAS domain	bi	100	YheO-like PAS domain
N-acetylmuramoyl-L-alanine amidase( EC:3.5.1.28 )	bi	86.82	N-acetylmuramoyl-L-alanine amidase( EC:3.5.1.28 )	bi	100	N-acetylmuramoyl-L-alanine amidase( EC:3.5.1.28 )
RNA-binding protein Jag	bi	86.84	RNA-binding protein Jag	bi	100	RNA-binding protein Jag
Maebl	bi	86.84	Maebl	bi	100	Maebl
Cof-like hydrolase	bi	86.84	Hydrolase (HAD superfamily)	bi	100	Cof-like hydrolase
hypothetical protein	bi	86.85	hypothetical protein	bi	100	hypothetical protein
Biopolymer transport protein ExbD/TolR	bi	86.86	Biopolymer transport protein ExbD/TolR	bi	100	Biopolymer transport protein ExbD/TolR
Aspartate aminotransferase (EC 2.6.1.1)	uni	86.87	Aspartate aminotransferase (EC 2.6.1.1)	bi	100	Aspartate aminotransferase (EC 2.6.1.1)
CRISPR-associated protein Cas1	uni	86.89	CRISPR-associated protein Cas1	bi	100	hypothetical protein
glycosyl transferase, family 39	bi	86.91	glycosyl transferase, family 39	bi	97.55	glycosyl transferase, family 39
hypothetical protein	bi	86.92	hypothetical protein	bi	100	hypothetical protein
Twin-arginine translocation protein TatC	bi	86.93	Twin-arginine translocation protein TatC	bi	100	Twin-arginine translocation protein TatC
Preprotein translocase subunit YajC (TC 3.A.5.1.1)	bi	86.96	Preprotein translocase subunit YajC (TC 3.A.5.1.1)	bi	100	Preprotein translocase subunit YajC (TC 3.A.5.1.1)
hypothetical protein	bi	86.96	hypothetical protein	bi	99.67	hypothetical protein
S-layer domain protein domain protein	bi	87	S-layer domain protein domain protein	bi	100	S-layer domain protein domain protein
acetyltransferase, GNAT family	bi	87.05	Acetyltransferase	bi	100	acetyltransferase, GNAT family
probable electron transfer protein	bi	87.09	ferredoxin	uni	99.77	hypothetical protein
Bis(5&#39;-nucleosyl)-tetraphosphatase (asymmetrical) (EC 3.6.1.17)	uni	87.1	Bis(5&#39;-nucleosyl)-tetraphosphatase (asymmetrical) (EC 3.6.1.17)	uni	96.77	Bis(5&#39;-nucleosyl)-tetraphosphatase (asymmetrical) (EC 3.6.1.17)
Heat shock protein 60 family co-chaperone GroES	bi	87.1	Heat shock protein 60 family co-chaperone GroES	bi	88.17	Heat shock protein 60 family co-chaperone GroES
hypothetical protein	bi	87.11	hypothetical protein	bi	100	hypothetical protein
hypothetical protein	bi	87.13	hypothetical protein	bi	100	hypothetical protein
Ribosomal-protein-S18p-alanine acetyltransferase (EC 2.3.1.-)	bi	87.18	Ribosomal-protein-S18p-alanine acetyltransferase (EC 2.3.1.-)	bi	97.47	Ribosomal-protein-S18p-alanine acetyltransferase (EC 2.3.1.-)
A/G-specific adenine glycosylase (EC 3.2.2.-)	bi	87.2	A/G-specific adenine glycosylase (EC 3.2.2.-)	bi	96.04	A/G-specific adenine glycosylase (EC 3.2.2.-)
iron(III) dicitrate transport system, ATP-binding protein FecE	bi	87.21	Ferrichrome transport ATP-binding protein FhuC (TC 3.A.1.14.3)	bi	100	iron(III) dicitrate transport system, ATP-binding protein FecE
hypothetical protein	bi	87.22	hypothetical protein	bi	99.74	hypothetical protein
Sulfate adenylyltransferase subunit 1 (EC 2.7.7.4)	uni	87.27	Sulfate adenylyltransferase subunit 1 (EC 2.7.7.4)	uni	97.97	Sulfate adenylyltransferase subunit 1 (EC 2.7.7.4)
hypothetical protein	uni	87.3	Adenosylcobinamide-phosphate synthase	-	0
Putative exported protein precursor	bi	87.31	hypothetical protein	uni	99.23	Putative exported protein precursor
Methionine ABC transporter ATP-binding protein	bi	87.32	Methionine ABC transporter ATP-binding protein	bi	100	ABC transporter, transmembrane region:ABC transporter related
3-oxoacyl-[acyl-carrier protein] reductase (EC 1.1.1.100)	bi	87.35	short-chain dehydrogenase/reductase SDR	bi	100	3-oxoacyl-[acyl-carrier protein] reductase (EC 1.1.1.100)
outer membrane efflux protein	uni	87.36	hypothetical protein	bi	100	outer membrane efflux protein
hypothetical protein	bi	87.39	hypothetical protein	bi	100	hypothetical protein
Diaminopimelate epimerase homolog	bi	87.41	Diaminopimelate epimerase homolog	bi	100	Diaminopimelate epimerase homolog
putative oxygen-independent coproporphyrinogen III oxidase	bi	87.43	putative oxygen-independent coproporphyrinogen III oxidase	bi	100	putative oxygen-independent coproporphyrinogen III oxidase
HAD-superfamily hydrolase, subfamily IA, variant 3	bi	87.43	Putative hydrolase, haloacid dehalogenase family	bi	100	HAD-superfamily hydrolase, subfamily IA, variant 3
SAM-dependent methyltransferase, MraW methylase family (EC 2.1.1.-)	bi	87.44	SAM-dependent methyltransferase, MraW methylase family (EC 2.1.1.-)	bi	100	SAM-dependent methyltransferase, MraW methylase family (EC 2.1.1.-)
Competence protein F homolog, phosphoribosyltransferase domain; protein YhgH required for utilization of DNA as sole source of carbon and energy	bi	87.44	Competence protein F homolog, phosphoribosyltransferase domain; protein YhgH required for utilization of DNA as sole source of carbon and energy	bi	100	Competence protein F homolog, phosphoribosyltransferase domain; protein YhgH required for utilization of DNA as sole source of carbon and energy
uncharacterized protein, possibly involved in aromatic compounds catabolism	bi	87.5	Phenylacetic acid degradation-related protein	bi	100	uncharacterized protein, possibly involved in aromatic compounds catabolism
DNA polymerase III subunits gamma and tau (EC 2.7.7.7)	bi	87.6	DNA polymerase III subunits gamma and tau (EC 2.7.7.7)	uni	89.26	DNA polymerase III subunits gamma and tau (EC 2.7.7.7)
Arsenate reductase (EC 1.20.4.1)	bi	87.61	Arsenate reductase (EC 1.20.4.1)	bi	100	Arsenate reductase (EC 1.20.4.1)
Transcriptional regulator	bi	87.63	LysR-type transcriptional regulator	bi	100	Transcriptional regulator
Arsenical resistance operon trans-acting repressor ArsD	bi	87.65	Arsenical resistance operon trans-acting repressor ArsD	bi	100	Arsenical resistance operon trans-acting repressor ArsD
Cobalt-precorrin-6y C5-methyltransferase (EC 2.1.1.-) / Cobalt-precorrin-6y C15-methyltransferase [decarboxylating] (EC 2.1.1.-)	bi	87.68	Cobalt-precorrin-6y C15-methyltransferase [decarboxylating] (EC 2.1.1.-)	bi	100	Cobalt-precorrin-6y C15-methyltransferase [decarboxylating] (EC 2.1.1.-)
Hcp transcriptional regulator HcpR (Crp/Fnr family)	bi	87.73	Hcp transcriptional regulator HcpR (Crp/Fnr family)	bi	100	Hcp transcriptional regulator HcpR (Crp/Fnr family)
tRNA delta(2)-isopentenylpyrophosphate transferase (EC 2.5.1.8)	bi	87.75	tRNA delta(2)-isopentenylpyrophosphate transferase (EC 2.5.1.8)	bi	100	tRNA delta(2)-isopentenylpyrophosphate transferase (EC 2.5.1.8)
Transcriptional regulator, TetR family	bi	87.76	Transcriptional regulator, TetR family	bi	100	Transcriptional regulator, TetR family
hypothetical protein	bi	87.76	hypothetical protein	bi	100	hypothetical protein
Phage terminase, large subunit	bi	87.77	Phage terminase, large subunit	bi	100	Phage terminase, large subunit
hypothetical protein	bi	87.8	hypothetical protein	bi	100	hypothetical protein
hypothetical protein	bi	87.8	hypothetical protein	bi	100	hypothetical protein
predicted protein	bi	87.82	predicted protein	bi	97.74	MGC69217 protein
Serine/threonine protein kinase	bi	87.87	hypothetical protein	bi	99.58	Serine/threonine protein kinase
glycosyl transferase, family 39	bi	87.87	FIG01196866: hypothetical protein	bi	100	glycosyl transferase, family 39
hypothetical protein	bi	87.88	hypothetical protein	bi	100	hypothetical protein
CRISPR-associated protein Cas1	bi	87.89	CRISPR-associated protein Cas1	bi	100	CRISPR-associated protein Cas1
Electron transport complex protein RnfG	bi	87.98	Electron transport complex protein RnfG	bi	100	Electron transport complex protein RnfG
Nitrogenase molybdenum-iron protein, alpha and beta chains	bi	88.03	Nitrogenase molybdenum-iron protein, alpha and beta chains	bi	100	Nitrogenase molybdenum-iron protein, alpha and beta chains
Cysteine desulfurase (EC 2.8.1.7)	bi	88.03	Cysteine desulfurase (EC 2.8.1.7)	bi	99.15	Cysteine desulfurase (EC 2.8.1.7)
hypothetical protein	bi	88.05	hypothetical protein	bi	100	hypothetical protein
hypothetical protein	bi	88.08	hypothetical protein	bi	100	hypothetical protein
archaeal ATPase, fused to C-terminal DUF234 domain	bi	88.1	archaeal ATPase, fused to C-terminal DUF234 domain	bi	89.83	archaeal ATPase, fused to C-terminal DUF234 domain
hypothetical protein	bi	88.12	hypothetical protein	bi	100	hypothetical protein
Cobyric acid synthase	bi	88.21	Cobyric acid synthase	bi	100	Cobyric acid synthase
Metallophosphoesterase	bi	88.22	Purple acid phosphatase	bi	100	Metallophosphoesterase
hypothetical protein	bi	88.24	hypothetical protein	bi	100	hypothetical protein
Omega amidase (Nit2 homolog)	bi	88.26	Omega amidase (Nit2 homolog)	bi	100	Omega amidase (Nit2 homolog)
hypothetical protein	bi	88.26	hypothetical protein	bi	100	hypothetical protein
UspA domain protein	bi	88.31	UspA domain protein	uni	99.35	hypothetical protein
hypothetical protein	bi	88.36	hypothetical protein	bi	100	hypothetical protein
hypothetical protein	bi	88.37	hypothetical protein	bi	100	hypothetical protein
Adenosylcobinamide-phosphate guanylyltransferase (EC 2.7.7.62)	bi	88.42	Adenosylcobinamide-phosphate guanylyltransferase (EC 2.7.7.62)	bi	100	Adenosylcobinamide-phosphate guanylyltransferase (EC 2.7.7.62)
CRISPR-associated protein Cas2	bi	88.42	CRISPR-associated protein Cas2	bi	100	CRISPR-associated protein Cas2
Exonuclease SbcD	bi	88.45	Exonuclease SbcD	bi	100	Exonuclease SbcD
hypothetical protein	bi	88.46	hypothetical protein	bi	98.44	hypothetical protein
hypothetical protein	bi	88.46	hypothetical protein	bi	100	hypothetical protein
predicted phosphoesterase	bi	88.48	predicted phosphoesterase	-	0
hypothetical protein	bi	88.5	hypothetical protein	bi	100	hypothetical protein
hypothetical protein	bi	88.51	hypothetical protein	bi	100	hypothetical protein
Phosphate regulon sensor protein PhoR (SphS) (EC 2.7.13.3)	bi	88.52	Phosphate regulon sensor protein PhoR (SphS) (EC 2.7.13.3)	bi	100	Phosphate regulon sensor protein PhoR (SphS) (EC 2.7.13.3)
hypothetical protein	bi	88.54	hypothetical protein	bi	100	hypothetical protein
hypothetical protein	bi	88.57	hypothetical protein	bi	100	hypothetical protein
hypothetical protein	bi	88.57	Phosphate acetyltransferase (EC 2.3.1.8)	bi	100	hypothetical protein
Methyl-accepting chemotaxis protein	bi	88.6	Methyl-accepting chemotaxis protein	bi	100	Methyl-accepting chemotaxis protein
hypothetical protein	bi	88.61	hypothetical protein	bi	99.07	hypothetical protein
putative N-acetylmuramoyl-L-alanine amidase	bi	88.61	putative N-acetylmuramoyl-L-alanine amidase	bi	100	putative N-acetylmuramoyl-L-alanine amidase
hypothetical protein	uni	88.65	hypothetical protein	bi	99.29	hypothetical protein
hypothetical protein	bi	88.69	hypothetical protein	bi	100	hypothetical protein
Ammonium transporter	bi	88.7	Ammonium transporter	bi	100	Ammonium transporter
MotA/TolQ/ExbB proton channel family protein	bi	88.73	MotA/TolQ/ExbB proton channel family protein	bi	100	MotA/TolQ/ExbB proton channel family protein
Cobalt-precorrin-2 C20-methyltransferase (EC 2.1.1.130)	bi	88.74	Cobalt-precorrin-2 C20-methyltransferase (EC 2.1.1.130)	bi	100	Cobalt-precorrin-2 C20-methyltransferase (EC 2.1.1.130)
Dethiobiotin synthetase (EC 6.3.3.3)	bi	88.74	Dethiobiotin synthetase (EC 6.3.3.3)	bi	100	Dethiobiotin synthetase (EC 6.3.3.3)
hypothetical protein	bi	88.75	hypothetical protein	bi	98.75	hypothetical protein
hypothetical protein	bi	88.76	hypothetical protein	bi	100	hypothetical protein
glycosyl transferase, family 39	bi	88.82	glycosyl transferase, family 39	bi	100	glycosyl transferase, family 39
hypothetical protein	bi	88.89	hypothetical protein	bi	98.06	hypothetical protein
Cobalt-precorrin-6x reductase (EC 1.3.1.54)	bi	88.89	Cobalt-precorrin-6x reductase (EC 1.3.1.54)	bi	99.47	Cobalt-precorrin-6x reductase (EC 1.3.1.54)
CrcB protein	bi	88.89	CrcB protein	bi	100	CrcB protein
hypothetical protein	bi	88.94	hypothetical protein	bi	100	hypothetical protein
hypothetical protein	bi	89.04	hypothetical protein	bi	100	hypothetical protein
UDP-N-acetylmuramoylalanyl-D-glutamyl-2,6-diaminopimelate--D-alanyl-D-alanine ligase (EC 6.3.2.10)	bi	89.04	UDP-N-acetylmuramoylalanyl-D-glutamyl-2,6-diaminopimelate--D-alanyl-D-alanine ligase (EC 6.3.2.10)	bi	99.12	UDP-N-acetylmuramoylalanyl-D-glutamyl-2,6-diaminopimelate--D-alanyl-D-alanine ligase (EC 6.3.2.10)
hypothetical protein	bi	89.09	Para-aminobenzoate synthase, amidotransferase component (EC 2.6.1.85)	bi	100	hypothetical protein
Para-aminobenzoate synthase, aminase component (EC 2.6.1.85)	bi	89.12	Para-aminobenzoate synthase, aminase component (EC 2.6.1.85)	bi	100	Para-aminobenzoate synthase, aminase component (EC 2.6.1.85)
Ribulose-5-phosphate 4-epimerase and related epimerases and aldolases	bi	89.12	Ribulose-5-phosphate 4-epimerase and related epimerases and aldolases	bi	100	Ribulose-5-phosphate 4-epimerase and related epimerases and aldolases
Cob(I)alamin adenosyltransferase (EC 2.5.1.17)	bi	89.14	Cob(I)alamin adenosyltransferase (EC 2.5.1.17)	bi	100	Cob(I)alamin adenosyltransferase (EC 2.5.1.17)
hypothetical protein	bi	89.22	hypothetical protein	bi	100	hypothetical protein
ATP-dependent nuclease, subunit A	bi	89.27	ATP-dependent nuclease, subunit A	bi	100	ATP-dependent nuclease, subunit A
General secretion pathway protein E	bi	89.31	Type IV fimbrial assembly, ATPase PilB	bi	100	General secretion pathway protein E
Ferredoxin	bi	89.33	Ferredoxin	bi	100	Ferredoxin
5-formyltetrahydrofolate cyclo-ligase (EC 6.3.3.2)	bi	89.36	5-formyltetrahydrofolate cyclo-ligase (EC 6.3.3.2)	bi	98.26	5-formyltetrahydrofolate cyclo-ligase (EC 6.3.3.2)
Chromosome partition protein smc	uni	89.46	Chromosome partition protein smc	uni	99.9	Chromosome partition protein smc
Oxygen-independent coproporphyrinogen III oxidase (EC 1.-.-.-)	bi	89.46	Oxygen-independent coproporphyrinogen III oxidase (EC 1.-.-.-)	bi	100	Oxygen-independent coproporphyrinogen III oxidase (EC 1.-.-.-)
branched chain amino acid ABC transporter substrate-binding protein	bi	89.49	branched chain amino acid ABC transporter substrate-binding protein	bi	100	branched chain amino acid ABC transporter substrate-binding protein
Na+/H+ antiporter NhaA type	bi	89.52	Na+/H+ antiporter NhaA type	bi	100	Na+/H+ antiporter NhaA type
Low-specificity L-threonine aldolase (EC 4.1.2.5)	bi	89.53	Low-specificity L-threonine aldolase (EC 4.1.2.5)	bi	98.55	Low-specificity L-threonine aldolase (EC 4.1.2.5)
hypothetical protein	bi	89.55	hypothetical protein	bi	100	hypothetical protein
hypothetical protein	bi	89.57	hypothetical protein	bi	100	hypothetical protein
protein of unknown function DUF111	bi	89.58	protein of unknown function DUF111	bi	100	protein of unknown function DUF111
putative LysR-family transcriptional regulator	bi	89.58	Transcriptional regulator, LysR family	bi	100	hypothetical protein
2,4-dienoyl-CoA reductase [NADPH] (EC 1.3.1.34)	bi	89.58	oxidoreductase, FAD/FMN-binding	bi	100	2,4-dienoyl-CoA reductase [NADPH] (EC 1.3.1.34)
Indolepyruvate oxidoreductase subunit IorB (EC 1.2.7.8)	uni	89.63	Indolepyruvate oxidoreductase subunit IorB (EC 1.2.7.8)	bi	100	Indolepyruvate oxidoreductase subunit IorB (EC 1.2.7.8)
ADP-ribosylation/Crystallin J1	bi	89.63	hydrolase, putative	bi	100	ADP-ribosylation/Crystallin J1
Zn-ribbon-containing, possibly RNA-binding protein and truncated derivatives	bi	89.67	Zn-ribbon-containing, possibly RNA-binding protein and truncated derivatives	bi	100	Zn-ribbon-containing, possibly RNA-binding protein and truncated derivatives
hypothetical protein	bi	89.7	hypothetical protein	bi	100	hypothetical protein
hypothetical protein	bi	89.73	hypothetical protein	bi	100	hypothetical protein
Long-chain-fatty-acid--CoA ligase (EC 6.2.1.3)	uni	89.74	Long-chain-fatty-acid--CoA ligase (EC 6.2.1.3)	bi	100	Long-chain-fatty-acid--CoA ligase (EC 6.2.1.3)
Beta-hexosaminidase (EC 3.2.1.52)	bi	89.79	Beta-hexosaminidase (EC 3.2.1.52)	bi	100	Beta-hexosaminidase (EC 3.2.1.52)
Phosphoenolpyruvate carboxykinase [ATP] (EC 4.1.1.49)	uni	89.83	Phosphoenolpyruvate carboxykinase [ATP] (EC 4.1.1.49)	bi	100	Phosphoenolpyruvate carboxykinase [ATP] (EC 4.1.1.49)
4-carboxymuconolactone decarboxylase (EC 4.1.1.44)	bi	89.93	4-carboxymuconolactone decarboxylase (EC 4.1.1.44)	bi	100	4-carboxymuconolactone decarboxylase (EC 4.1.1.44)
Transport ATP-binding protein CydCD	bi	89.97	Transport ATP-binding protein CydCD	bi	100	Transport ATP-binding protein CydCD
conserved hypothetical protein	bi	90	conserved hypothetical protein	bi	100	conserved hypothetical protein
hypothetical protein	bi	90	hypothetical protein	bi	100	hypothetical protein
Anaerobic dehydrogenases, typically selenocysteine-containing	bi	90.02	Anaerobic dehydrogenases, typically selenocysteine-containing	bi	100	Anaerobic dehydrogenases, typically selenocysteine-containing
Outer membrane protein A precursor	bi	90.08	Outer membrane protein A precursor	bi	100	Outer membrane protein A precursor
hypothetical protein	bi	90.11	hypothetical protein	bi	100	hypothetical protein
hypothetical protein	bi	90.11	transcriptional regulator, CdaR	bi	100	hypothetical protein
hypothetical protein	bi	90.11	hypothetical protein	bi	100	hypothetical protein
Uroporphyrinogen-III methyltransferase (EC 2.1.1.107) / Uroporphyrinogen-III synthase (EC 4.2.1.75)	bi	90.12	Uroporphyrinogen-III methyltransferase (EC 2.1.1.107) / Uroporphyrinogen-III synthase (EC 4.2.1.75)	bi	100	Uroporphyrinogen-III methyltransferase (EC 2.1.1.107) / Uroporphyrinogen-III synthase (EC 4.2.1.75)
hypothetical protein	bi	90.14	hypothetical protein	bi	100	hypothetical protein
peptidase U32	bi	90.14	Protease (EC 3.4.-.-)	bi	100	peptidase U32
Low molecular weight protein tyrosine phosphatase (EC 3.1.3.48)	bi	90.15	Low molecular weight protein tyrosine phosphatase (EC 3.1.3.48)	bi	99.24	Low molecular weight protein tyrosine phosphatase (EC 3.1.3.48)
Holo-[acyl-carrier protein] synthase (EC 2.7.8.7)	bi	90.16	Holo-[acyl-carrier protein] synthase (EC 2.7.8.7)	bi	100	Holo-[acyl-carrier protein] synthase (EC 2.7.8.7)
transposase, IS605 OrfB family	uni	90.22	Mobile element protein	uni	93.09	Mobile element protein
quinolone resistence NorA protein	bi	90.22	antibiotic resistance protein	bi	100	quinolone resistence NorA protein
hypothetical protein	bi	90.24	hypothetical protein	bi	100	hypothetical protein
Membrane proteins related to metalloendopeptidases	bi	90.26	Membrane proteins related to metalloendopeptidases	bi	100	Membrane proteins related to metalloendopeptidases
hypothetical protein	bi	90.28	hypothetical protein	bi	100	hypothetical protein
Molybdenum cofactor biosynthesis protein MoaC	bi	90.3	Molybdenum cofactor biosynthesis protein MoaC	bi	100	Molybdenum cofactor biosynthesis protein MoaC
Xanthine and CO dehydrogenases maturation factor, XdhC/CoxF family	bi	90.31	Xanthine and CO dehydrogenases maturation factor, XdhC/CoxF family	bi	100	Xanthine and CO dehydrogenases maturation factor, XdhC/CoxF family
hypothetical protein	bi	90.32	hypothetical protein	bi	100	hypothetical protein
hypothetical protein	bi	90.32	hypothetical protein	bi	100	hypothetical protein
transcriptional regulator, RpiR family	bi	90.34	Transcriptional regulator, RpiR family	bi	100	transcriptional regulator, RpiR family
ErfK/YbiS/YcfS/YnhG	bi	90.35	ErfK/YbiS/YcfS/YnhG	bi	100	ErfK/YbiS/YcfS/YnhG
O-methyltransferase( EC:2.1.1.- )	bi	90.36	O-methyltransferase family protein [C1]	bi	100	O-methyltransferase( EC:2.1.1.- )
Putative inner membrane protein	bi	90.38	Putative inner membrane protein	bi	100	Putative inner membrane protein
Arginine decarboxylase (EC 4.1.1.19); Lysine decarboxylase (EC 4.1.1.18); Ornithine decarboxylase (EC 4.1.1.17)	bi	90.39	Arginine decarboxylase (EC 4.1.1.19); Lysine decarboxylase (EC 4.1.1.18); Ornithine decarboxylase (EC 4.1.1.17)	bi	100	Arginine decarboxylase (EC 4.1.1.19); Lysine decarboxylase (EC 4.1.1.18); Ornithine decarboxylase (EC 4.1.1.17)
hypothetical protein	bi	90.42	hypothetical protein	uni	95	hypothetical protein
Sugar diacid utilization regulator SdaR	bi	90.43	Sugar diacid utilization regulator SdaR	bi	100	Sugar diacid utilization regulator SdaR
S-layer domain protein domain protein	uni	90.43	S-layer domain protein domain protein	bi	100	S-layer domain protein domain protein
hypothetical protein	bi	90.45	hypothetical protein	bi	100	hypothetical protein
Vitamin B12 ABC transporter, permease component BtuC	bi	90.46	Ferrichrome transport system permease protein FhuB (TC 3.A.1.14.3)	bi	100	Vitamin B12 ABC transporter, permease component BtuC
hypothetical protein	uni	90.48	Pili retraction protein pilT	bi	100	Pili retraction protein pilT
Similar to Hydroxyacylglutathione hydrolase, but in an organism lacking glutathione biosynthesis	bi	90.48	Similar to Hydroxyacylglutathione hydrolase, but in an organism lacking glutathione biosynthesis	bi	100	Similar to Hydroxyacylglutathione hydrolase, but in an organism lacking glutathione biosynthesis
hypothetical protein	bi	90.48	hypothetical protein	bi	100	hypothetical protein
Potassium uptake protein TrkH	bi	90.5	Potassium uptake protein TrkH	bi	100	Potassium uptake protein TrkH
ATP-dependent DNA helicase UvrD/PcrA, clostridial paralog	bi	90.51	ATP-dependent DNA helicase UvrD/PcrA, clostridial paralog	bi	100	ATP-dependent DNA helicase UvrD/PcrA, clostridial paralog
hypothetical protein	bi	90.53	hypothetical protein	bi	100	hypothetical protein
L-lysine permease	bi	90.55	L-lysine permease	bi	100	L-lysine permease
Potassium uptake protein TrkH	bi	90.61	Potassium uptake protein TrkH	bi	100	Potassium uptake protein TrkH
hypothetical protein	bi	90.62	hypothetical protein	bi	99.8	hypothetical protein
hypothetical protein	bi	90.65	hypothetical protein	bi	100	hypothetical protein
Gamma-glutamyltranspeptidase (EC 2.3.2.2)	bi	90.65	Gamma-glutamyltranspeptidase (EC 2.3.2.2)	bi	100	Gamma-glutamyltranspeptidase (EC 2.3.2.2)
Cell division protein FtsK	bi	90.69	Cell division protein FtsK	bi	99.87	Cell division protein FtsK
hypothetical protein	uni	90.7	Putative sugar isomerase involved in processing of exogenous sialic acid	bi	100	hypothetical protein
hypothetical protein	bi	90.7	hypothetical protein	bi	100	hypothetical protein
hypothetical protein	uni	90.76	thiaminase I precursor( EC:2.5.1.2 )	bi	100	hypothetical protein
Guanine deaminase (EC 3.5.4.3)	bi	90.78	Guanine deaminase (EC 3.5.4.3)	bi	99.04	Guanine deaminase (EC 3.5.4.3)
transcriptional regulator, Fur family	bi	90.78	transcriptional regulator, Fur family	bi	100	transcriptional regulator, Fur family
hypothetical protein	bi	90.81	hypothetical protein	bi	100	hypothetical protein
Transcriptional regulator, LysR family	bi	90.82	Transcriptional regulator, LysR family	bi	100	Transcriptional regulator, LysR family
COG0779: clustered with transcription termination protein NusA	bi	90.85	COG0779: clustered with transcription termination protein NusA	bi	100	COG0779: clustered with transcription termination protein NusA
Methylase of polypeptide chain release factors	bi	90.85	Methylase of polypeptide chain release factors	bi	100	Methylase of polypeptide chain release factors
L-lactate dehydrogenase (EC 1.1.1.27)	bi	90.85	L-lactate dehydrogenase (EC 1.1.1.27)	bi	100	L-lactate dehydrogenase (EC 1.1.1.27)
glutamyl-Q-tRNA synthetase	bi	90.88	glutamyl-Q-tRNA synthetase	bi	100	glutamyl-Q-tRNA synthetase
FIG003307: hypothetical protein	bi	90.91	FIG003307: hypothetical protein	bi	100	FIG003307: hypothetical protein
Tyrosine-protein kinase EpsD (EC 2.7.10.2)	bi	90.95	Tyrosine-protein kinase EpsD (EC 2.7.10.2)	bi	100	Tyrosine-protein kinase EpsD (EC 2.7.10.2)
hypothetical protein	bi	90.99	Anaerobic nitric oxide reductase flavorubredoxin	bi	100	hypothetical protein
hypothetical protein	bi	91.01	hypothetical protein	bi	100	hypothetical protein
hypothetical protein	bi	91.01	hypothetical protein	bi	100	hypothetical protein
Rrf2 family transcriptional regulator, group III	bi	91.03	Rrf2 family transcriptional regulator, group III	bi	100	Rrf2 family transcriptional regulator, group III
PTP-like phytase	bi	91.04	PTP-like phytase	bi	100	PTP-like phytase
L-asparaginase (EC 3.5.1.1)	bi	91.05	L-asparaginase (EC 3.5.1.1)	bi	100	L-asparaginase (EC 3.5.1.1)
Acyl-coenzyme A synthetases/AMP-(fatty) acid ligases	bi	91.06	hypothetical protein	bi	100	Acyl-coenzyme A synthetases/AMP-(fatty) acid ligases
Ribonucleotide reductase of class III (anaerobic), activating protein (EC 1.97.1.4)	bi	91.07	Ribonucleotide reductase of class III (anaerobic), activating protein (EC 1.97.1.4)	bi	100	Ribonucleotide reductase of class III (anaerobic), activating protein (EC 1.97.1.4)
hypothetical protein	bi	91.07	hypothetical protein	uni	100	Major facilitator superfamily
no significant homology.	bi	91.08	hypothetical protein	bi	100	no significant homology.
rRNA small subunit methyltransferase, glucose inhibited division protein GidB	bi	91.1	rRNA small subunit methyltransferase, glucose inhibited division protein GidB	bi	100	rRNA small subunit methyltransferase, glucose inhibited division protein GidB
Rossmann fold nucleotide-binding protein Smf possibly involved in DNA uptake	bi	91.11	Rossmann fold nucleotide-binding protein Smf possibly involved in DNA uptake	bi	100	Rossmann fold nucleotide-binding protein Smf possibly involved in DNA uptake
hypothetical protein	bi	91.12	hypothetical protein	bi	100	hypothetical protein
Phosphoglycolate phosphatase (EC 3.1.3.18)	bi	91.16	Phosphoglycolate phosphatase (EC 3.1.3.18)	bi	100	Phosphoglycolate phosphatase (EC 3.1.3.18)
Acetolactate synthase large subunit (EC 2.2.1.6)	bi	91.17	Acetolactate synthase large subunit (EC 2.2.1.6)	bi	100	Acetolactate synthase large subunit (EC 2.2.1.6)
4-hydroxybutyrate coenzyme A transferase	bi	91.18	Indolepyruvate oxidoreductase subunit IorB (EC 1.2.7.8)	bi	100	4-hydroxybutyrate coenzyme A transferase
tRNA(Ile)-lysidine synthetase	bi	91.19	tRNA(Ile)-lysidine synthetase	bi	100	tRNA(Ile)-lysidine synthetase
Protein of unknown function DUF45	bi	91.25	Protein of unknown function DUF45	bi	100	Protein of unknown function DUF45
Muramoyltetrapeptide carboxypeptidase (EC 3.4.17.13)	bi	91.26	Muramoyltetrapeptide carboxypeptidase (EC 3.4.17.13)	bi	100	Muramoyltetrapeptide carboxypeptidase (EC 3.4.17.13)
Arsenical resistance operon repressor	bi	91.26	Arsenical resistance operon repressor	bi	100	Arsenical resistance operon repressor
Ribonuclease HI (EC 3.1.26.4)	bi	91.27	Ribonuclease HI (EC 3.1.26.4)	bi	100	Ribonuclease HI (EC 3.1.26.4)
Cobalt-precorrin-6 synthase, anaerobic	bi	91.27	Cobalt-precorrin-6 synthase, anaerobic	bi	100	Cobalt-precorrin-6 synthase, anaerobic
hypothetical protein	bi	91.28	hypothetical protein	bi	100	hypothetical protein
probable lipase/esterase	bi	91.29	hypothetical protein	bi	100	probable lipase/esterase
Glutaconyl-CoA decarboxylase subunit gamma (EC 4.1.1.70) (Biotin carrier)	bi	91.3	Glutaconyl-CoA decarboxylase subunit gamma (EC 4.1.1.70) (Biotin carrier)	bi	100	Glutaconyl-CoA decarboxylase subunit gamma (EC 4.1.1.70) (Biotin carrier)
hypothetical protein	bi	91.3	4-carboxymuconolactone decarboxylase (EC 4.1.1.44)	bi	100	hypothetical protein
Potassium uptake protein TrkH	bi	91.32	Potassium uptake protein TrkH	bi	100	Potassium uptake protein TrkH
UPF0059 membrane protein DSY1211	bi	91.35	UPF0059 membrane protein DSY1211	bi	100	UPF0059 membrane protein DSY1211
Uncharacterized secreted protein associated with spyDAC	bi	91.36	Uncharacterized secreted protein associated with spyDAC	bi	100	Uncharacterized secreted protein associated with spyDAC
Late competence protein ComEA, DNA receptor	bi	91.38	late competence operon required for DNA binding and uptake	bi	100	Late competence protein ComEA, DNA receptor
hypothetical protein	bi	91.38	sensor histidine kinase	bi	100	hypothetical protein
Multi antimicrobial extrusion protein (Na(+)/drug antiporter), MATE family of MDR efflux pumps	bi	91.39	Multi antimicrobial extrusion protein (Na(+)/drug antiporter), MATE family of MDR efflux pumps	bi	100	Multi antimicrobial extrusion protein (Na(+)/drug antiporter), MATE family of MDR efflux pumps
COG1496: Uncharacterized conserved protein	bi	91.42	COG1496: Uncharacterized conserved protein	bi	100	COG1496: Uncharacterized conserved protein
Membrane protein	bi	91.43	Membrane protein	bi	100	Membrane protein
putative thiaminase I	bi	91.43	thiaminase I precursor( EC:2.5.1.2 )	bi	100	putative thiaminase I
putative NADH-dependent flavin oxidoreductase	bi	91.44	putative NADH-dependent flavin oxidoreductase	bi	100	putative NADH-dependent flavin oxidoreductase
Substrate-specific component BioY of biotin ECF transporter	bi	91.44	Substrate-specific component BioY of biotin ECF transporter	bi	100	Substrate-specific component BioY of biotin ECF transporter
Aminodeoxychorismate lyase (EC 4.1.3.38)	bi	91.46	Aminodeoxychorismate lyase (EC 4.1.3.38)	bi	100	Aminodeoxychorismate lyase (EC 4.1.3.38)
Selenide,water dikinase (EC 2.7.9.3) @ selenocysteine-containing	bi	91.46	Selenide,water dikinase (EC 2.7.9.3) @ selenocysteine-containing	bi	100	Selenide,water dikinase (EC 2.7.9.3) @ selenocysteine-containing
FIG000605: protein co-occurring with transport systems (COG1739)	bi	91.47	FIG000605: protein co-occurring with transport systems (COG1739)	bi	100	FIG000605: protein co-occurring with transport systems (COG1739)
Cell division protein FtsI [Peptidoglycan synthetase] (EC 2.4.1.129)	bi	91.49	Cell division protein FtsI [Peptidoglycan synthetase] (EC 2.4.1.129)	bi	100	Cell division protein FtsI [Peptidoglycan synthetase] (EC 2.4.1.129)
spore peptidoglycan hydrolase (N-acetylglucosaminidase)	bi	91.5	spore peptidoglycan hydrolase (N-acetylglucosaminidase)	bi	100	spore peptidoglycan hydrolase (N-acetylglucosaminidase)
metallophosphoesterase	bi	91.5	metallophosphoesterase	bi	100	metallophosphoesterase
Arginine utilization protein RocB	bi	91.51	Arginine utilization protein RocB	bi	100	Arginine utilization protein RocB
hypothetical protein	bi	91.55	hypothetical protein	bi	100	hypothetical protein
Ferredoxin	bi	91.58	Ferredoxin	bi	100	Ferredoxin
Hypothetical nudix hydrolase YeaB	bi	91.63	Hypothetical nudix hydrolase YeaB	bi	100	Hypothetical nudix hydrolase YeaB
UDP-galactopyranose mutase (EC 5.4.99.9)	bi	91.64	UDP-galactopyranose mutase (EC 5.4.99.9)	bi	100	UDP-galactopyranose mutase (EC 5.4.99.9)
Shikimate 5-dehydrogenase I alpha (EC 1.1.1.25)	bi	91.67	Shikimate 5-dehydrogenase I alpha (EC 1.1.1.25)	bi	100	Shikimate 5-dehydrogenase I alpha (EC 1.1.1.25)
hypothetical protein	bi	91.67	hypothetical protein	bi	100	hypothetical protein
hypothetical protein	uni	91.67	2-dehydropantoate 2-reductase (EC 1.1.1.169)	bi	100	hypothetical protein
hypothetical protein	bi	91.67	hypothetical protein	-	0
hypothetical protein	bi	91.67	hypothetical protein	bi	100	hypothetical protein
hypothetical protein	bi	91.71	hypothetical protein	bi	100	hypothetical protein
Lipoprotein signal peptidase (EC 3.4.23.36)	bi	91.72	Lipoprotein signal peptidase (EC 3.4.23.36)	bi	100	Lipoprotein signal peptidase (EC 3.4.23.36)
Sugar/maltose fermentation stimulation protein homolog	bi	91.73	Sugar/maltose fermentation stimulation protein homolog	bi	100	Sugar/maltose fermentation stimulation protein homolog
hypothetical protein	bi	91.74	protein of unknown function DUF322	bi	100	hypothetical protein
hypothetical protein	bi	91.78	hypothetical protein	bi	100	hypothetical protein
Transcriptional regulator, GntR family domain / Aspartate aminotransferase (EC 2.6.1.1)	bi	91.79	Transcriptional regulator, GntR family domain / Aspartate aminotransferase (EC 2.6.1.1)	bi	100	Transcriptional regulator, GntR family domain / Aspartate aminotransferase (EC 2.6.1.1)
hypothetical protein	bi	91.8	5&#39;-methylthioadenosine phosphorylase (EC 2.4.2.28) / putative esterase	bi	100	hypothetical protein
ATP-dependent nuclease, subunit B	bi	91.81	ATP-dependent nuclease, subunit B	bi	100	ATP-dependent nuclease, subunit B
Transcription accessory protein (S1 RNA-binding domain)	bi	91.82	Transcription accessory protein (S1 RNA-binding domain)	bi	99.58	Transcription accessory protein (S1 RNA-binding domain)
L-lactate dehydrogenase (EC 1.1.1.27)	bi	91.85	L-lactate dehydrogenase (EC 1.1.1.27)	bi	100	L-lactate dehydrogenase (EC 1.1.1.27)
Glutamate synthase [NADPH] small chain (EC 1.4.1.13)	bi	91.87	Glutamate synthase [NADPH] small chain (EC 1.4.1.13)	bi	100	Glutamate synthase [NADPH] small chain (EC 1.4.1.13)
Molybdopterin binding motif, CinA N-terminal domain / C-terminal domain of CinA type S	bi	91.89	Molybdopterin binding motif, CinA N-terminal domain / C-terminal domain of CinA type S	bi	98.92	Molybdopterin binding motif, CinA N-terminal domain / C-terminal domain of CinA type S
Fibronectin/fibrinogen-binding protein	bi	91.89	Fibronectin/fibrinogen-binding protein	bi	100	Fibronectin/fibrinogen-binding protein
hypothetical protein	bi	91.9	hypothetical protein	bi	100	hypothetical protein
Ribosomal small subunit pseudouridine synthase A (EC 4.2.1.70)	bi	91.91	Ribosomal small subunit pseudouridine synthase A (EC 4.2.1.70)	bi	100	Ribosomal small subunit pseudouridine synthase A (EC 4.2.1.70)
Aldehyde dehydrogenase (EC 1.2.1.3)	bi	91.91	Aldehyde dehydrogenase (EC 1.2.1.3)	bi	98.51	Aldehyde dehydrogenase (EC 1.2.1.3)
Nicotinamidase (EC 3.5.1.19)	bi	91.91	Nicotinamidase (EC 3.5.1.19)	bi	100	Nicotinamidase (EC 3.5.1.19)
Baseplate J family protein	bi	91.91	Baseplate J family protein	bi	99.69	Baseplate J family protein
N-acetyl-L,L-diaminopimelate deacetylase (EC 3.5.1.47)	bi	91.91	N-acetyl-L,L-diaminopimelate deacetylase (EC 3.5.1.47)	bi	100	N-acetyl-L,L-diaminopimelate deacetylase (EC 3.5.1.47)
hypothetical protein	bi	91.93	hypothetical protein	bi	100	hypothetical protein
Pyridoxal kinase (EC 2.7.1.35)	bi	91.94	Pyridoxal kinase (EC 2.7.1.35)	bi	100	Pyridoxal kinase (EC 2.7.1.35)
Putative tRNA-m1A22 methylase	bi	91.96	Putative tRNA-m1A22 methylase	bi	100	Putative tRNA-m1A22 methylase
Porphobilinogen deaminase (EC 2.5.1.61)	bi	91.96	Porphobilinogen deaminase (EC 2.5.1.61)	bi	100	Porphobilinogen deaminase (EC 2.5.1.61)
transcriptional regulator, IclR family	bi	91.97	transcriptional regulator, IclR family	bi	100	transcriptional regulator, IclR family
ProP protein	bi	92.03	Fosmidomycin resistance protein	bi	100	ProP protein
hypothetical protein	bi	92.06	hypothetical protein	bi	100	hypothetical protein
Membrane-associated zinc metalloprotease	bi	92.06	Membrane-associated zinc metalloprotease	bi	100	Membrane-associated zinc metalloprotease
hypothetical protein	uni	92.06	Putative membrane protein	bi	100	protein of unknown function DUF218
Resolvase, RNase H domain protein fold	bi	92.08	Resolvase, RNase H domain protein fold	bi	100	Resolvase, RNase H domain protein fold
Glycolate dehydrogenase (EC 1.1.99.14), subunit GlcD	bi	92.08	Glycolate dehydrogenase (EC 1.1.99.14), subunit GlcD	bi	92.93	Glycolate dehydrogenase (EC 1.1.99.14), subunit GlcD
hypothetical protein	bi	92.11	hypothetical protein	bi	100	hypothetical protein
Heat shock protein GrpE	bi	92.12	Heat shock protein GrpE	bi	100	Heat shock protein GrpE
neutral endopeptidase	bi	92.13	Predicted metalloendopeptidase	bi	100	neutral endopeptidase
Purine nucleoside phosphorylase (EC 2.4.2.1)	bi	92.14	hypothetical protein	bi	100	Purine nucleoside phosphorylase (EC 2.4.2.1)
transposase, IS605 OrfB family	uni	92.15	Mobile element protein	bi	100	Mobile element protein
Undecaprenyl pyrophosphate synthetase (EC 2.5.1.31)	bi	92.16	Undecaprenyl pyrophosphate synthetase (EC 2.5.1.31)	bi	100	Undecaprenyl pyrophosphate synthetase (EC 2.5.1.31)
Molybdenum ABC transporter, periplasmic molybdenum-binding protein ModA (TC 3.A.1.8.1)	bi	92.17	Molybdenum ABC transporter, periplasmic molybdenum-binding protein ModA (TC 3.A.1.8.1)	bi	100	Molybdenum ABC transporter, periplasmic molybdenum-binding protein ModA (TC 3.A.1.8.1)
Hexokinase( EC:2.7.1.1 )	bi	92.18	Hexokinase( EC:2.7.1.1 )	bi	100	Hexokinase( EC:2.7.1.1 )
ThiS protein	bi	92.19	hypothetical protein	bi	100	ThiS protein
tRNA/rRNA methyltransferase (SpoU)	bi	92.19	FIG011178: rRNA methylase	bi	100	tRNA/rRNA methyltransferase (SpoU)
hypothetical protein	bi	92.19	hypothetical protein	bi	100	hypothetical protein
Lead, cadmium, zinc and mercury transporting ATPase (EC 3.6.3.3) (EC 3.6.3.5); Copper-translocating P-type ATPase (EC 3.6.3.4)	bi	92.19	Lead, cadmium, zinc and mercury transporting ATPase (EC 3.6.3.3) (EC 3.6.3.5); Copper-translocating P-type ATPase (EC 3.6.3.4)	bi	100	Lead, cadmium, zinc and mercury transporting ATPase (EC 3.6.3.3) (EC 3.6.3.5); Copper-translocating P-type ATPase (EC 3.6.3.4)
hypothetical protein	bi	92.2	hypothetical protein	bi	100	hypothetical protein
UPF0135 protein Bsu YqfO @ Bsu YqfO NIF3/CutA domain	bi	92.2	FIG146262: hypothetical protein	bi	99.7	UPF0135 protein Bsu YqfO @ Bsu YqfO NIF3/CutA domain
1,3 propanediol dehydrogenase	bi	92.21	1,3 propanediol dehydrogenase	bi	100	1,3 propanediol dehydrogenase
hypothetical protein	bi	92.22	hypothetical protein	bi	100	hypothetical protein
beta-lactamase domain protein	bi	92.26	Beta-lactamase-like	bi	100	beta-lactamase domain protein
purple acid phosphatase	bi	92.26	purple acid phosphatase	bi	99.33	purple acid phosphatase
hypothetical protein	bi	92.27	hypothetical protein	bi	100	hypothetical protein
Molybdenum cofactor biosynthesis protein MoaB @ Molybdopterin biosynthesis Mog protein, molybdochelatase	bi	92.28	Molybdenum cofactor biosynthesis protein MoaB @ Molybdopterin biosynthesis Mog protein, molybdochelatase	bi	100	Molybdenum cofactor biosynthesis protein MoaB @ Molybdopterin biosynthesis Mog protein, molybdochelatase
Zn-dependent protease with chaperone function PA4632	bi	92.29	Zn-dependent protease with chaperone function PA4632	bi	100	Zn-dependent protease with chaperone function PA4632
hypothetical protein	uni	92.31	conserved hypothetical protein	bi	98.7	hypothetical protein
Putative membrane protein	bi	92.35	Putative membrane protein	uni	97.81	protein of unknown function DUF218
Prolipoprotein diacylglyceryl transferase (EC 2.4.99.-)	bi	92.37	Prolipoprotein diacylglyceryl transferase (EC 2.4.99.-)	bi	100	Prolipoprotein diacylglyceryl transferase (EC 2.4.99.-)
Tyrosine-protein kinase wzc (EC 2.7.10.2)	bi	92.37	Tyrosine-protein kinase wzc (EC 2.7.10.2)	bi	100	Tyrosine-protein kinase wzc (EC 2.7.10.2)
ADP-ribosylglycohydrolase	bi	92.38	putative ADP-ribosylglycohydrolase	bi	100	putative ADP-ribosylglycohydrolase
oxidoreductase, Gfo/Idh/MocA family	bi	92.38	Predicted dehydrogenase and related proteins	bi	100	oxidoreductase, Gfo/Idh/MocA family
2-hydroxy-3-oxopropionate reductase (EC 1.1.1.60)	bi	92.39	2-hydroxy-3-oxopropionate reductase (EC 1.1.1.60)	bi	100	2-hydroxy-3-oxopropionate reductase (EC 1.1.1.60)
hypothetical protein	bi	92.42	hypothetical protein	bi	100	hypothetical protein
Endopeptidase similar to E. coli YgjD	bi	92.43	Endopeptidase similar to E. coli YgjD	bi	100	Endopeptidase similar to E. coli YgjD
CRISPR-associated helicase Cas3	bi	92.45	CRISPR-associated helicase Cas3	bi	100	CRISPR-associated helicase Cas3
hypothetical protein	bi	92.45	hypothetical protein	bi	100	hypothetical protein
hypothetical protein	bi	92.46	hypothetical protein	bi	100	hypothetical protein
hypothetical protein	bi	92.48	hypothetical protein	bi	100	hypothetical protein
2-amino-4-hydroxy-6-hydroxymethyldihydropteridine pyrophosphokinase (EC 2.7.6.3)	bi	92.5	2-amino-4-hydroxy-6-hydroxymethyldihydropteridine pyrophosphokinase (EC 2.7.6.3)	bi	100	2-amino-4-hydroxy-6-hydroxymethyldihydropteridine pyrophosphokinase (EC 2.7.6.3)
sensor histidine kinase, uncoupled, truncated	bi	92.51	sensor histidine kinase, uncoupled, truncated	bi	100	sensor histidine kinase, uncoupled, truncated
Transcriptional regulator, HxlR family	bi	92.52	Transcriptional regulator, HxlR family	bi	100	Transcriptional regulator, HxlR family
Phenylacetic acid degradation-related protein	bi	92.52	uncharacterized protein, possibly involved in aromatic compounds catabolism	bi	100	Phenylacetic acid degradation-related protein
HPr(Ser) phosphatase	bi	92.52	HPr(Ser) phosphatase	bi	100	HPr(Ser) phosphatase
NAD-dependent epimerase/dehydratase:Short-chain dehydrogenase/reductase SDR:3-beta hydroxysteroid dehydrogenase/isomerase:Polysaccharide biosynthesis protein CapD:dTDP-4-dehydrorhamnose reductase:Nucleotide sugar epimerase( EC:5.1.3.12 )	bi	92.54	NAD-dependent epimerase/dehydratase	bi	100	NAD-dependent epimerase/dehydratase:Short-chain dehydrogenase/reductase SDR:3-beta hydroxysteroid dehydrogenase/isomerase:Polysaccharide biosynthesis protein CapD:dTDP-4-dehydrorhamnose reductase:Nucleotide sugar epimerase( EC:5.1.3.12 )
Regulation of D-alanyl-lipoteichoic acid biosynthesis, DltR	bi	92.54	Regulation of D-alanyl-lipoteichoic acid biosynthesis, DltR	bi	100	Regulation of D-alanyl-lipoteichoic acid biosynthesis, DltR
Potassium efflux system KefA protein / Small-conductance mechanosensitive channel	bi	92.54	Potassium efflux system KefA protein / Small-conductance mechanosensitive channel	bi	100	Potassium efflux system KefA protein / Small-conductance mechanosensitive channel
Dihydroneopterin aldolase (EC 4.1.2.25)	bi	92.56	Dihydroneopterin aldolase (EC 4.1.2.25)	bi	100	Dihydroneopterin aldolase (EC 4.1.2.25)
Adenine deaminase (EC 3.5.4.2)	bi	92.56	Adenine deaminase (EC 3.5.4.2)	bi	98.79	Adenine deaminase (EC 3.5.4.2)
hypothetical protein	bi	92.57	hypothetical protein	bi	99.54	hypothetical protein
Alpha-acetolactate decarboxylase (EC 4.1.1.5)	bi	92.59	Alpha-acetolactate decarboxylase (EC 4.1.1.5)	bi	100	Alpha-acetolactate decarboxylase (EC 4.1.1.5)
Phosphatidylserine decarboxylase (EC 4.1.1.65)	bi	92.59	Phosphatidylserine decarboxylase (EC 4.1.1.65)	bi	100	Phosphatidylserine decarboxylase (EC 4.1.1.65)
hypothetical protein	bi	92.59	hypothetical protein	bi	100	hypothetical protein
TPR repeat	bi	92.59	TPR repeat	bi	100	TPR repeat
Sigma-54-dependent transcriptional activator	bi	92.59	sigma-L-dependent transcriptional regulator	bi	100	Sigma-54-dependent transcriptional activator
Alcohol dehydrogenase (EC 1.1.1.1)	bi	92.6	Alcohol dehydrogenase (EC 1.1.1.1)	bi	100	Alcohol dehydrogenase (EC 1.1.1.1)
Methionyl-tRNA formyltransferase (EC 2.1.2.9)	bi	92.6	Methionyl-tRNA formyltransferase (EC 2.1.2.9)	bi	100	Methionyl-tRNA formyltransferase (EC 2.1.2.9)
D-tyrosyl-tRNA(Tyr) deacylase	bi	92.62	D-tyrosyl-tRNA(Tyr) deacylase	bi	100	D-tyrosyl-tRNA(Tyr) deacylase
FIG00518544: hypothetical protein	bi	92.63	Cytidyltransferase-related	bi	100	FIG00518544: hypothetical protein
ATP-dependent DNA helicase RecG (EC 3.6.1.-)	bi	92.64	ATP-dependent DNA helicase RecG (EC 3.6.1.-)	bi	100	ATP-dependent DNA helicase RecG (EC 3.6.1.-)
glycosyl transferase, family 39	bi	92.65	Polymyxin resistance protein ArnT, undecaprenyl phosphate-alpha-L-Ara4N transferase; Melittin resistance protein PqaB	bi	100	glycosyl transferase, family 39
D-alanyl-D-alanine carboxypeptidase (EC 3.4.16.4)	bi	92.65	D-alanyl-D-alanine carboxypeptidase (EC 3.4.16.4)	bi	100	D-alanyl-D-alanine carboxypeptidase (EC 3.4.16.4)
hypothetical protein	bi	92.65	hypothetical protein	bi	100	hypothetical protein
Aspartate aminotransferase (EC 2.6.1.1)	bi	92.66	Aspartate aminotransferase (EC 2.6.1.1)	bi	100	Aspartate aminotransferase (EC 2.6.1.1)
Putative ATP:guanido phosphotransferase YacI (EC 2.7.3.-)	bi	92.66	Putative ATP:guanido phosphotransferase YacI (EC 2.7.3.-)	bi	100	Putative ATP:guanido phosphotransferase YacI (EC 2.7.3.-)
sensor histidine kinase	bi	92.68	sensor histidine kinase	bi	100	sensor histidine kinase
hypothetical protein	bi	92.7	hypothetical protein	bi	100	hypothetical protein
hypothetical protein	bi	92.7	efflux pump antibiotic resistance protein	bi	100	hypothetical protein
signal transduction histidine kinase	bi	92.73	signal transduction histidine kinase	bi	100	signal transduction histidine kinase
Exonuclease	bi	92.77	DNA polymerase III, epsilon subunit and related 3&#39;-5&#39; exonucleases	bi	100	Exonuclease
Outer surface protein of unknown function, cellobiose operon	bi	92.78	Outer surface protein of unknown function, cellobiose operon	bi	100	Outer surface protein of unknown function, cellobiose operon
Ribonuclease Z (EC 3.1.26.11)	bi	92.78	Ribonuclease Z (EC 3.1.26.11)	bi	100	Ribonuclease Z (EC 3.1.26.11)
Cold-shock DEAD-box protein A	bi	92.8	Cold-shock DEAD-box protein A	bi	100	Cold-shock DEAD-box protein A
Possible membrane protein	bi	92.81	Possible membrane protein	bi	100	Possible membrane protein
hypothetical protein	bi	92.81	hypothetical protein	bi	100	hypothetical protein
Electron transport complex protein RnfC	bi	92.84	Electron transport complex protein RnfC	bi	99.73	Electron transport complex protein RnfC
Predicted transposase (5&#39; fragment)	uni	92.86	Mobile element protein	bi	100	ISCpe5, transposase
hypothetical protein	bi	92.86	hypothetical protein	bi	100	hypothetical protein
Protein of unknown function DUF208	bi	92.86	Protein of unknown function DUF208	bi	100	Protein of unknown function DUF208
Mg(2+) transport ATPase protein C	bi	92.89	MgtC family protein	bi	100	Mg(2+) transport ATPase protein C
hypothetical protein	bi	92.89	hypothetical protein	bi	100	hypothetical protein
sugar transferase( EC:2.7.8.6 )	bi	92.89	teichuronic acid biosynthesis (glycosyltransferase)	bi	100	sugar transferase( EC:2.7.8.6 )
type II and III secretion system protein	bi	92.92	hypothetical protein	bi	100	type II and III secretion system protein
2-dehydropantoate 2-reductase (EC 1.1.1.169)	bi	92.92	2-dehydropantoate 2-reductase (EC 1.1.1.169)	bi	100	2-dehydropantoate 2-reductase (EC 1.1.1.169)
Protein rarD	bi	92.93	Protein rarD	bi	100	Protein rarD
possible tetrapyrrole methyltransferase domain / Nucleoside triphosphate pyrophosphohydrolase MazG (EC 3.6.1.8)	bi	92.94	possible tetrapyrrole methyltransferase domain / Nucleoside triphosphate pyrophosphohydrolase MazG (EC 3.6.1.8)	bi	100	possible tetrapyrrole methyltransferase domain / Nucleoside triphosphate pyrophosphohydrolase MazG (EC 3.6.1.8)
conserved domain protein	bi	92.98	conserved domain protein	bi	100	conserved domain protein
L-lactate dehydrogenase (EC 1.1.2.3)	bi	92.98	dehydrogenase, FMN-dependent family	bi	100	L-lactate dehydrogenase (EC 1.1.2.3)
Phage integrase	bi	92.99	Phage integrase	bi	100	Phage integrase
Altronate oxidoreductase (EC 1.1.1.58)	bi	92.99	Altronate oxidoreductase (EC 1.1.1.58)	bi	100	Altronate oxidoreductase (EC 1.1.1.58)
Deoxyribonuclease TatD	bi	93	Deoxyribonuclease TatD	bi	100	Deoxyribonuclease TatD
GTPase and tRNA-U34 5-formylation enzyme TrmE	bi	93.01	GTPase and tRNA-U34 5-formylation enzyme TrmE	bi	100	GTPase and tRNA-U34 5-formylation enzyme TrmE
Nitrogenase molybdenum-iron protein, alpha and beta chains	bi	93.02	Nitrogenase molybdenum-iron protein, alpha and beta chains	bi	100	Nitrogenase molybdenum-iron protein, alpha and beta chains
hypothetical protein	bi	93.04	ATP-binding region, ATPase-like:Histidine kinase, HAMP region:Histidine kinase A-like	bi	100	hypothetical protein
tRNA nucleotidyltransferase (EC 2.7.7.21) (EC 2.7.7.25)	bi	93.05	tRNA nucleotidyltransferase (EC 2.7.7.21) (EC 2.7.7.25)	bi	100	tRNA nucleotidyltransferase (EC 2.7.7.21) (EC 2.7.7.25)
transposase	uni	93.06	Mobile element protein	bi	100	Mobile element protein
Probable RND efflux membrane fusion protein	bi	93.06	Probable RND efflux membrane fusion protein	bi	100	Probable RND efflux membrane fusion protein
Phosphate acetyltransferase (EC 2.3.1.8)	bi	93.07	Phosphate acetyltransferase (EC 2.3.1.8)	bi	99.4	Phosphate acetyltransferase (EC 2.3.1.8)
5-methyltetrahydrofolate--homocysteine methyltransferase (EC 2.1.1.13)	bi	93.07	5-methyltetrahydrofolate--homocysteine methyltransferase (EC 2.1.1.13)	bi	100	5-methyltetrahydrofolate--homocysteine methyltransferase (EC 2.1.1.13)
D-3-phosphoglycerate dehydrogenase (EC 1.1.1.95)	bi	93.08	D-3-phosphoglycerate dehydrogenase (EC 1.1.1.95)	bi	100	D-3-phosphoglycerate dehydrogenase (EC 1.1.1.95)
hypothetical protein	bi	93.1	hypothetical protein	bi	100	hypothetical protein
Outer membrane protein/protective antigen OMA87	bi	93.11	Outer membrane protein/protective antigen OMA87	bi	100	Outer membrane protein/protective antigen OMA87
Cytoplasmic axial filament protein CafA and Ribonuclease G (EC 3.1.4.-)	bi	93.11	Cytoplasmic axial filament protein CafA and Ribonuclease G (EC 3.1.4.-)	bi	100	Cytoplasmic axial filament protein CafA and Ribonuclease G (EC 3.1.4.-)
Chromosome (plasmid) partitioning protein ParA / Sporulation initiation inhibitor protein Soj	bi	93.12	Chromosome (plasmid) partitioning protein ParA / Sporulation initiation inhibitor protein Soj	bi	98.53	Chromosome (plasmid) partitioning protein ParA / Sporulation initiation inhibitor protein Soj
protein of unknown function DUF322	bi	93.12	protein of unknown function DUF322	bi	100	protein of unknown function DUF322
LysR family transcriptional regulator STM2281	bi	93.13	LysR family transcriptional regulator STM2281	bi	100	LysR family transcriptional regulator STM2281
hypothetical protein	bi	93.14	Oxidoreductase, NIFE-related	bi	100	hypothetical protein
3-dehydroquinate dehydratase I (EC 4.2.1.10)	bi	93.15	3-dehydroquinate dehydratase I (EC 4.2.1.10)	bi	100	3-dehydroquinate dehydratase I (EC 4.2.1.10)
Dihydropyrimidinase (EC 3.5.2.2)	bi	93.17	Dihydropyrimidinase (EC 3.5.2.2)	bi	100	Dihydropyrimidinase (EC 3.5.2.2)
UDP-glucose 4-epimerase (EC 5.1.3.2)	bi	93.18	UDP-glucose 4-epimerase (EC 5.1.3.2)	bi	100	UDP-glucose 4-epimerase (EC 5.1.3.2)
GTP cyclohydrolase I (EC 3.5.4.16) type 1	bi	93.19	GTP cyclohydrolase I (EC 3.5.4.16) type 1	bi	100	GTP cyclohydrolase I (EC 3.5.4.16) type 1
Prephenate and/or arogenate dehydrogenase (unknown specificity) (EC 1.3.1.12)(EC 1.3.1.43)	bi	93.22	Prephenate and/or arogenate dehydrogenase (unknown specificity) (EC 1.3.1.12)(EC 1.3.1.43)	bi	100	Prephenate and/or arogenate dehydrogenase (unknown specificity) (EC 1.3.1.12)(EC 1.3.1.43)
FIG004556: membrane metalloprotease	bi	93.27	FIG004556: membrane metalloprotease	bi	100	FIG004556: membrane metalloprotease
Ribosomal RNA large subunit methyltransferase N (EC 2.1.1.-)	bi	93.27	Ribosomal RNA large subunit methyltransferase N (EC 2.1.1.-)	bi	100	Ribosomal RNA large subunit methyltransferase N (EC 2.1.1.-)
Dihydroorotate dehydrogenase electron transfer subunit (EC 1.3.3.1)	bi	93.31	Dihydroorotate dehydrogenase electron transfer subunit (EC 1.3.3.1)	bi	100	Dihydroorotate dehydrogenase electron transfer subunit (EC 1.3.3.1)
Translation initiation factor 2	bi	93.32	Translation initiation factor 2	bi	100	Translation initiation factor 2
putative UDP-glucuronosyltransferase	bi	93.33	FIG01197276: hypothetical protein	bi	100	putative UDP-glucuronosyltransferase
regulatory protein, LacI:Periplasmic binding protein/LacI transcriptional regulator	bi	93.35	regulatory protein, LacI:Periplasmic binding protein/LacI transcriptional regulator	bi	100	regulatory protein, LacI:Periplasmic binding protein/LacI transcriptional regulator
hypothetical protein	bi	93.38	hypothetical protein	bi	100	hypothetical protein
Biotin synthase (EC 2.8.1.6)	bi	93.42	Biotin synthase (EC 2.8.1.6)	bi	100	Biotin synthase (EC 2.8.1.6)
hydrolase, haloacid dehalogenase-like family	bi	93.42	hydrolase, haloacid dehalogenase-like family	bi	100	hydrolase, haloacid dehalogenase-like family
hypothetical protein	bi	93.44	hypothetical protein	bi	100	hypothetical protein
MG(2+) CHELATASE FAMILY PROTEIN / ComM-related protein	bi	93.45	MG(2+) CHELATASE FAMILY PROTEIN / ComM-related protein	bi	100	MG(2+) CHELATASE FAMILY PROTEIN / ComM-related protein
Exodeoxyribonuclease VII large subunit (EC 3.1.11.6)	bi	93.45	Exodeoxyribonuclease VII large subunit (EC 3.1.11.6)	bi	100	Exodeoxyribonuclease VII large subunit (EC 3.1.11.6)
NADH pyrophosphatase (EC 3.6.1.22)	bi	93.45	NADH pyrophosphatase (EC 3.6.1.22)	bi	100	NADH pyrophosphatase (EC 3.6.1.22)
5-Enolpyruvylshikimate-3-phosphate synthase (EC 2.5.1.19)	bi	93.46	5-Enolpyruvylshikimate-3-phosphate synthase (EC 2.5.1.19)	bi	100	5-Enolpyruvylshikimate-3-phosphate synthase (EC 2.5.1.19)
Ferredoxin-nitrite reductase	bi	93.46	Ferredoxin-nitrite reductase	bi	100	Ferredoxin-nitrite reductase
Tellurite resistance protein	bi	93.47	hypothetical protein	bi	100	hypothetical protein
Phosphoserine phosphatase, putative (EC 3.1.3.3)	bi	93.47	Phosphoserine phosphatase, putative (EC 3.1.3.3)	bi	100	Phosphoserine phosphatase, putative (EC 3.1.3.3)
Single-stranded-DNA-specific exonuclease RecJ (EC 3.1.-.-)	bi	93.48	Single-stranded-DNA-specific exonuclease RecJ (EC 3.1.-.-)	bi	100	Single-stranded-DNA-specific exonuclease RecJ (EC 3.1.-.-)
Hydroxyethylthiazole kinase (EC 2.7.1.50)	bi	93.48	Hydroxyethylthiazole kinase (EC 2.7.1.50)	bi	100	Hydroxyethylthiazole kinase (EC 2.7.1.50)
peptidase M48, Ste24p	bi	93.5	Zn-dependent protease with chaperone function PA4632	bi	100	peptidase M48, Ste24p
Transcriptional regulator, GntR family	bi	93.5	Transcriptional regulator, GntR family	bi	100	Transcriptional regulator, GntR family
Alpha-glucosidase (EC 3.2.1.20)	bi	93.51	Alpha-glucosidase (EC 3.2.1.20)	bi	100	Alpha-glucosidase (EC 3.2.1.20)
Ferrous iron transport protein A	bi	93.51	Ferrous iron transport protein A	bi	100	Ferrous iron transport protein A
Phosphoglycolate phosphatase (EC 3.1.3.18)	bi	93.52	Phosphoglycolate phosphatase (EC 3.1.3.18)	bi	99.54	Phosphoglycolate phosphatase (EC 3.1.3.18)
Vancomycin B-type resistance protein VanW	bi	93.54	Vancomycin B-type resistance protein VanW	bi	99.79	Vancomycin B-type resistance protein VanW
L-serine dehydratase, alpha subunit (EC 4.3.1.17)	bi	93.54	L-serine dehydratase, alpha subunit (EC 4.3.1.17)	bi	100	L-serine dehydratase, alpha subunit (EC 4.3.1.17)
DNA double-strand break repair Rad50 ATPase	bi	93.55	hypothetical protein	bi	100	DNA double-strand break repair Rad50 ATPase
hypothetical protein	bi	93.58	hypothetical protein	bi	100	hypothetical protein
transposase	uni	93.59	Mobile element protein	bi	100	Mobile element protein
Zn-dependent hydrolase (beta-lactamase superfamily)	bi	93.59	Zn-dependent hydrolase (beta-lactamase superfamily)	bi	100	Zn-dependent hydrolase (beta-lactamase superfamily)
Cobalamin synthase	bi	93.6	Cobalamin synthase	bi	100	Cobalamin synthase
oxidoreductase, aldo/keto reductase family	bi	93.6	oxidoreductase, aldo/keto reductase family	uni	37.43	oxidoreductase of aldo/keto reductase family, subgroup 1
hypothetical protein	bi	93.62	hypothetical protein	bi	100	hypothetical protein
Chromosome (plasmid) partitioning protein ParB / Stage 0 sporulation protein J	bi	93.62	Chromosome (plasmid) partitioning protein ParB / Stage 0 sporulation protein J	bi	100	Chromosome (plasmid) partitioning protein ParB / Stage 0 sporulation protein J
NAD(P)HX epimerase / NAD(P)HX dehydratase	bi	93.64	NAD(P)HX epimerase / NAD(P)HX dehydratase	bi	100	NAD(P)HX epimerase / NAD(P)HX dehydratase
HesA/MoeB/ThiF family protein related to EC-YgdL	bi	93.64	CsdL (EC-YgdL) protein of the HesA/MoeB/ThiF family, part of the CsdA-E-L sulfur transfer pathway	bi	100	HesA/MoeB/ThiF family protein related to EC-YgdL
Mannitol operon activator, BglG family	uni	93.66	Phosphoenolpyruvate-dependent sugar phosphotransferase system, EIIA 2:PRD	uni	96.71	Phosphotransferase system, lactose/cellobiose-specific IIB subunit:PRD
COG0613, Predicted metal-dependent phosphoesterases (PHP family)	bi	93.66	COG0613, Predicted metal-dependent phosphoesterases (PHP family)	bi	100	COG0613, Predicted metal-dependent phosphoesterases (PHP family)
hypothetical protein	bi	93.66	hypothetical protein	bi	100	hypothetical protein
hypothetical protein	bi	93.66	hypothetical protein	bi	100	hypothetical protein
hypothetical protein	bi	93.67	hypothetical protein	bi	100	hypothetical protein
Hypothetical protein VC0266 (sugar utilization related?)	bi	93.68	Hypothetical protein VC0266 (sugar utilization related?)	bi	100	Hypothetical protein VC0266 (sugar utilization related?)
Substrate-specific component NikM of nickel ECF transporter / Additional substrate-specific component NikN of nickel ECF transporter	bi	93.68	Substrate-specific component NikM of nickel ECF transporter / Additional substrate-specific component NikN of nickel ECF transporter	bi	96.43	Substrate-specific component NikM of nickel ECF transporter / Additional substrate-specific component NikN of nickel ECF transporter
Transcriptional regulator	bi	93.71	Transcriptional regulator	bi	100	Transcriptional regulator
Hydrolase (HAD superfamily)	bi	93.73	Cof protein:HAD-superfamily hydrolase subfamily IIB	bi	100	Hydrolase (HAD superfamily)
COG0613, Predicted metal-dependent phosphoesterases (PHP family)	bi	93.73	COG0613, Predicted metal-dependent phosphoesterases (PHP family)	bi	100	hypothetical protein
N-acetylmuramic acid 6-phosphate etherase (EC 4.2.-.-)	bi	93.73	N-acetylmuramic acid 6-phosphate etherase (EC 4.2.-.-)	bi	100	N-acetylmuramic acid 6-phosphate etherase (EC 4.2.-.-)
Nicotinate-nucleotide--dimethylbenzimidazole phosphoribosyltransferase (EC 2.4.2.21)	bi	93.73	Nicotinate-nucleotide--dimethylbenzimidazole phosphoribosyltransferase (EC 2.4.2.21)	bi	99.72	Nicotinate-nucleotide--dimethylbenzimidazole phosphoribosyltransferase (EC 2.4.2.21)
Lipid-A-disaccharide synthase (EC 2.4.1.182)	bi	93.75	Lipid-A-disaccharide synthase (EC 2.4.1.182)	bi	100	Lipid-A-disaccharide synthase (EC 2.4.1.182)
FIG004453: protein YceG like	bi	93.75	FIG004453: protein YceG like	bi	100	FIG004453: protein YceG like
Stage V sporulation protein B	bi	93.75	Stage V sporulation protein B	bi	100	Stage V sporulation protein B
PAP2 family protein	bi	93.75	hypothetical protein	bi	100	PAP2 family protein
Oligopeptide ABC transporter, periplasmic oligopeptide-binding protein OppA (TC 3.A.1.5.1)	bi	93.77	Oligopeptide ABC transporter, periplasmic oligopeptide-binding protein OppA (TC 3.A.1.5.1)	bi	100	Oligopeptide ABC transporter, periplasmic oligopeptide-binding protein OppA (TC 3.A.1.5.1)
MiaB family protein, possibly involved in tRNA or rRNA modification	bi	93.78	MiaB family protein, possibly involved in tRNA or rRNA modification	bi	100	MiaB family protein, possibly involved in tRNA or rRNA modification
DNA recombination and repair protein RecF	bi	93.78	DNA recombination and repair protein RecF	bi	100	DNA recombination and repair protein RecF
hypothetical protein	bi	93.78	hypothetical protein	bi	100	hypothetical protein
Integral membrane protein	bi	93.78	Integral membrane protein	bi	100	Integral membrane protein
Transketolase, C-terminal section (EC 2.2.1.1)	bi	93.79	Transketolase, C-terminal section (EC 2.2.1.1)	bi	100	Transketolase, C-terminal section (EC 2.2.1.1)
Thiamine-monophosphate kinase (EC 2.7.4.16)	bi	93.81	Thiamine-monophosphate kinase (EC 2.7.4.16)	bi	100	Thiamine-monophosphate kinase (EC 2.7.4.16)
Dihydropteroate synthase (EC 2.5.1.15)	bi	93.82	Dihydropteroate synthase (EC 2.5.1.15)	bi	100	Dihydropteroate synthase (EC 2.5.1.15)
Pyridoxal kinase (EC 2.7.1.35)	bi	93.82	Pyridoxal kinase (EC 2.7.1.35)	bi	100	Pyridoxal kinase (EC 2.7.1.35)
Phosphoglycolate phosphatase (EC 3.1.3.18)	bi	93.85	Phosphoglycolate phosphatase (EC 3.1.3.18)	bi	99.44	Phosphoglycolate phosphatase (EC 3.1.3.18)
tRNA proofreading protein STM4549	bi	93.86	tRNA proofreading protein STM4549	bi	100	tRNA proofreading protein STM4549
hypothetical protein	bi	93.88	hypothetical protein	bi	100	hypothetical protein
hypothetical protein	bi	93.88	hypothetical protein	bi	100	hypothetical protein
Octaprenyl-diphosphate synthase (EC 2.5.1.-) / Dimethylallyltransferase (EC 2.5.1.1) / Geranyltranstransferase (farnesyldiphosphate synthase) (EC 2.5.1.10) / Geranylgeranyl pyrophosphate synthetase (EC 2.5.1.29)	bi	93.88	Octaprenyl-diphosphate synthase (EC 2.5.1.-) / Dimethylallyltransferase (EC 2.5.1.1) / Geranyltranstransferase (farnesyldiphosphate synthase) (EC 2.5.1.10) / Geranylgeranyl pyrophosphate synthetase (EC 2.5.1.29)	bi	100	Octaprenyl-diphosphate synthase (EC 2.5.1.-) / Dimethylallyltransferase (EC 2.5.1.1) / Geranyltranstransferase (farnesyldiphosphate synthase) (EC 2.5.1.10) / Geranylgeranyl pyrophosphate synthetase (EC 2.5.1.29)
Nucleoside 5-triphosphatase RdgB (dHAPTP, dITP, XTP-specific) (EC 3.6.1.15)	bi	93.88	Nucleoside 5-triphosphatase RdgB (dHAPTP, dITP, XTP-specific) (EC 3.6.1.15)	bi	100	Nucleoside 5-triphosphatase RdgB (dHAPTP, dITP, XTP-specific) (EC 3.6.1.15)
COG2110, Macro domain, possibly ADP-ribose binding module	bi	93.88	hypothetical protein	bi	100	COG2110, Macro domain, possibly ADP-ribose binding module
hypothetical protein	uni	93.9	hypothetical protein	bi	100	hypothetical protein
hypothetical protein	bi	93.92	hypothetical protein	bi	100	hypothetical protein
Membrane-associated lipoprotein involved in thiamine biosynthesis	bi	93.93	Hypothetical similar to thiamin biosynthesis lipoprotein ApbE	bi	100	Membrane-associated lipoprotein involved in thiamine biosynthesis
Cobalamin biosynthesis protein CbiG	bi	93.93	Cobalamin biosynthesis protein CbiG	bi	100	Cobalamin biosynthesis protein CbiG
Nitroreductase family protein	bi	93.94	Nitroreductase family protein	bi	98.99	Nitroreductase family protein
Amino acid permease	bi	93.94	Amino acid permease	bi	100	Amino acid permease
hypothetical protein	bi	93.95	hypothetical protein	bi	100	hypothetical protein
Gamma-glutamyl phosphate reductase (EC 1.2.1.41)	bi	93.96	Gamma-glutamyl phosphate reductase (EC 1.2.1.41)	bi	99.52	Gamma-glutamyl phosphate reductase (EC 1.2.1.41)
Cobalt-precorrin-4 C11-methyltransferase (EC 2.1.1.133)	bi	93.96	Cobalt-precorrin-4 C11-methyltransferase (EC 2.1.1.133)	bi	100	Cobalt-precorrin-4 C11-methyltransferase (EC 2.1.1.133)
L-alanine-DL-glutamate epimerase	bi	93.96	Muconate cycloisomerase (EC 5.5.1.1)	bi	100	L-alanine-DL-glutamate epimerase
hypothetical protein	bi	93.98	UPF0251 protein CT1277	bi	100	hypothetical protein
Pyrroline-5-carboxylate reductase (EC 1.5.1.2)	bi	93.98	Pyrroline-5-carboxylate reductase (EC 1.5.1.2)	bi	100	Pyrroline-5-carboxylate reductase (EC 1.5.1.2)
Magnesium and cobalt efflux protein CorC	bi	93.99	Magnesium and cobalt efflux protein CorC	bi	100	Magnesium and cobalt efflux protein CorC
cassette chromosome recombinase B1	uni	94	Mobile element protein	bi	100	cassette chromosome recombinase B1
Cell division initiation protein DivIVA	bi	94	Cell division initiation protein DivIVA	bi	100	Cell division initiation protein DivIVA
hypothetical protein	bi	94.01	hypothetical protein	bi	100	hypothetical protein
protein of unknown function DUF1239	bi	94.02	protein of unknown function DUF1239	bi	100	protein of unknown function DUF1239
Acetyl-CoA:acetoacetyl-CoA transferase, alpha subunit (EC 2.8.3.8)	bi	94.02	Acetyl-CoA:acetoacetyl-CoA transferase, alpha subunit (EC 2.8.3.8)	bi	100	Acetyl-CoA:acetoacetyl-CoA transferase, alpha subunit (EC 2.8.3.8)
hypothetical protein	bi	94.03	hypothetical protein	bi	100	hypothetical protein
ATP-dependent endonuclease of the OLD family-like	bi	94.03	ATP-dependent endonuclease of the OLD family-like	bi	100	ATP-dependent endonuclease of the OLD family-like
Glycerol-3-phosphate dehydrogenase [NAD(P)+] (EC 1.1.1.94)	bi	94.04	Glycerol-3-phosphate dehydrogenase [NAD(P)+] (EC 1.1.1.94)	bi	100	Glycerol-3-phosphate dehydrogenase [NAD(P)+] (EC 1.1.1.94)
Zn-dependent peptidase, insulinase family	bi	94.04	Zn-dependent peptidase, insulinase family	bi	100	Zn-dependent peptidase, insulinase family
hypothetical protein	bi	94.04	hypothetical protein	bi	100	hypothetical protein
Methylated-DNA--protein-cysteine methyltransferase (EC 2.1.1.63)	bi	94.05	Methylated-DNA--protein-cysteine methyltransferase (EC 2.1.1.63)	bi	100	Methylated-DNA--protein-cysteine methyltransferase (EC 2.1.1.63)
Holliday junction DNA helicase RuvA	bi	94.06	Holliday junction DNA helicase RuvA	bi	100	Holliday junction DNA helicase RuvA
hypothetical protein	bi	94.07	hypothetical protein	bi	100	hypothetical protein
Xanthine dehydrogenase, FAD binding subunit (EC 1.17.1.4)	bi	94.07	Xanthine dehydrogenase, FAD binding subunit (EC 1.17.1.4)	bi	100	Xanthine dehydrogenase, FAD binding subunit (EC 1.17.1.4)
Acyl protein synthase/acyl-CoA reductase RfbN	bi	94.08	Acyl protein synthase/acyl-CoA reductase RfbN	bi	100	Acyl protein synthase/acyl-CoA reductase RfbN
Biosynthetic Aromatic amino acid aminotransferase alpha (EC 2.6.1.57) @ Aspartate aminotransferase (EC 2.6.1.1)	bi	94.08	Biosynthetic Aromatic amino acid aminotransferase alpha (EC 2.6.1.57) @ Aspartate aminotransferase (EC 2.6.1.1)	bi	100	Biosynthetic Aromatic amino acid aminotransferase alpha (EC 2.6.1.57) @ Aspartate aminotransferase (EC 2.6.1.1)
Mobile element protein	bi	94.08	Mobile element protein	bi	100	Mobile element protein
Peptide deformylase (EC 3.5.1.88)	bi	94.12	Peptide deformylase (EC 3.5.1.88)	bi	100	Peptide deformylase (EC 3.5.1.88)
Mut/nudix family protein	bi	94.12	mutator MutT related protein	bi	100	Mut/nudix family protein
1-acyl-sn-glycerol-3-phosphate acyltransferase (EC 2.3.1.51)	bi	94.12	1-acyl-sn-glycerol-3-phosphate acyltransferase (EC 2.3.1.51)	bi	100	1-acyl-sn-glycerol-3-phosphate acyltransferase (EC 2.3.1.51)
Exopolyphosphatase (EC 3.6.1.11)	bi	94.12	Exopolyphosphatase (EC 3.6.1.11)	bi	100	Exopolyphosphatase (EC 3.6.1.11)
Branched-chain amino acid transport system carrier protein	bi	94.13	Branched-chain amino acid transport system carrier protein	bi	100	Branched-chain amino acid transport system carrier protein
Histidinol-phosphate aminotransferase (EC 2.6.1.9)	bi	94.13	Histidinol-phosphate aminotransferase (EC 2.6.1.9)	bi	100	Histidinol-phosphate aminotransferase (EC 2.6.1.9)
protein of unknown function DUF541	bi	94.17	hypothetical conserved membrane protein	bi	100	protein of unknown function DUF541
DNA polymerase III subunit delta	bi	94.19	DNA polymerase III delta prime subunit (EC 2.7.7.7)	bi	100	DNA polymerase III subunit delta
Cytosol aminopeptidase PepA (EC 3.4.11.1)	bi	94.2	Cytosol aminopeptidase PepA (EC 3.4.11.1)	bi	100	Cytosol aminopeptidase PepA (EC 3.4.11.1)
Oligopeptide transport ATP-binding protein OppD (TC 3.A.1.5.1)	bi	94.24	Oligopeptide transport ATP-binding protein OppD (TC 3.A.1.5.1)	bi	99.55	Oligopeptide transport ATP-binding protein OppD (TC 3.A.1.5.1)
Sulfate and thiosulfate binding protein CysP	bi	94.24	Sulfate and thiosulfate binding protein CysP	bi	100	Sulfate and thiosulfate binding protein CysP
hypothetical protein	bi	94.26	hypothetical protein	uni	100	hypothetical protein
Catalyzes the cleavage of p-aminobenzoyl-glutamate to p-aminobenzoate and glutamate, subunit A	bi	94.27	Catalyzes the cleavage of p-aminobenzoyl-glutamate to p-aminobenzoate and glutamate, subunit A	bi	100	Catalyzes the cleavage of p-aminobenzoyl-glutamate to p-aminobenzoate and glutamate, subunit A
hypothetical protein	bi	94.27	hypothetical protein	bi	100	hypothetical protein
putative virK protein	bi	94.29	putative virK protein	bi	100	putative virK protein
hypothetical protein	bi	94.3	hypothetical protein	bi	100	hypothetical protein
hypothetical protein	bi	94.31	hypothetical protein	bi	100	protein of unknown function DUF559
OstA family protein	bi	94.31	OstA family protein	bi	100	OstA family protein
Macrolide export ATP-binding/permease protein MacB (EC 3.6.3.-)	bi	94.32	Macrolide export ATP-binding/permease protein MacB (EC 3.6.3.-)	bi	97.28	Macrolide export ATP-binding/permease protein MacB (EC 3.6.3.-)
Nitrogenase (molybdenum-iron) reductase and maturation protein NifH	bi	94.33	Nitrogenase (molybdenum-iron) reductase and maturation protein NifH	bi	100	Nitrogenase (molybdenum-iron) reductase and maturation protein NifH
Manganese-dependent inorganic pyrophosphatase (EC 3.6.1.1)	uni	94.33	Manganese-dependent inorganic pyrophosphatase (EC 3.6.1.1)	uni	97.42	Manganese-dependent inorganic pyrophosphatase (EC 3.6.1.1)
COG0536: GTP-binding protein Obg	bi	94.33	COG0536: GTP-binding protein Obg	bi	96.22	COG0536: GTP-binding protein Obg
FIG002958: hypothetical protein	bi	94.37	hypothetical protein	bi	100	FIG002958: hypothetical protein
NAD(FAD)-utilizing dehydrogenase, sll0175 homolog	bi	94.38	NAD(FAD)-utilizing dehydrogenase, sll0175 homolog	bi	100	NAD(FAD)-utilizing dehydrogenase, sll0175 homolog
3-deoxy-manno-octulosonate cytidylyltransferase (EC 2.7.7.38)	bi	94.38	3-deoxy-manno-octulosonate cytidylyltransferase (EC 2.7.7.38)	bi	93.17	3-deoxy-manno-octulosonate cytidylyltransferase (EC 2.7.7.38)
Transcriptional regulator, MarR family	bi	94.38	Transcriptional regulator, MarR family	bi	100	Transcriptional regulator, MarR family
Niacin transporter NiaP	bi	94.39	Niacin transporter NiaP	bi	100	Niacin transporter NiaP
Putative integral membrane protein	bi	94.39	Putative integral membrane protein	bi	100	Putative integral membrane protein
conserved hypothetical protein TIGR00730	bi	94.4	hypothetical protein	bi	100	conserved hypothetical protein TIGR00730
Molybdopterin biosynthesis protein MoeA	bi	94.4	Molybdopterin biosynthesis protein MoeA	bi	100	Molybdopterin biosynthesis protein MoeA
Polysaccharide deacetylase	bi	94.4	Polysaccharide deacetylase	bi	100	Polysaccharide deacetylase
Glutamate-1-semialdehyde aminotransferase (EC 5.4.3.8)	bi	94.41	Glutamate-1-semialdehyde aminotransferase (EC 5.4.3.8)	bi	100	Glutamate-1-semialdehyde aminotransferase (EC 5.4.3.8)
Galactoside O-acetyltransferase (EC 2.3.1.18)	bi	94.44	hypothetical protein	bi	100	Galactoside O-acetyltransferase (EC 2.3.1.18)
Bis(5&#39;-nucleosyl)-tetraphosphatase (asymmetrical) (EC 3.6.1.17)	uni	94.44	Bis(5&#39;-nucleosyl)-tetraphosphatase (asymmetrical) (EC 3.6.1.17)	uni	98.61	Bis(5&#39;-nucleosyl)-tetraphosphatase (asymmetrical) (EC 3.6.1.17)
CRISPR-associated protein, CT1133 family	bi	94.44	CRISPR-associated protein, CT1133 family	bi	100	CRISPR-associated protein, CT1133 family
Methionine ABC transporter substrate-binding protein	uni	94.44	Methionine ABC transporter substrate-binding protein	bi	100	Methionine ABC transporter substrate-binding protein
O-antigen polymerase	bi	94.44	O-antigen polymerase	bi	100	O-antigen polymerase
hypothetical protein	bi	94.44	hypothetical protein	bi	100	hypothetical protein
ATPase component NikO of energizing module of nickel ECF transporter	bi	94.44	ATPase component NikO of energizing module of nickel ECF transporter	bi	100	ATPase component NikO of energizing module of nickel ECF transporter
Branched-chain amino acid transport system carrier protein	bi	94.44	Branched-chain amino acid transport system carrier protein	bi	100	Branched-chain amino acid transport system carrier protein
Arsenical pump-driving ATPase (EC 3.6.3.16)	bi	94.45	Arsenical pump-driving ATPase (EC 3.6.3.16)	bi	100	Arsenical pump-driving ATPase (EC 3.6.3.16)
hypothetical protein	bi	94.46	hypothetical protein	bi	100	hypothetical protein
Nitrogenase molybdenum-iron protein, alpha and beta chains	bi	94.47	Nitrogenase molybdenum-iron protein, alpha and beta chains	bi	100	Nitrogenase molybdenum-iron protein, alpha and beta chains
Substrate-specific component QueT (COG4708) of predicted queuosine-regulated ECF transporter	bi	94.48	Substrate-specific component QueT (COG4708) of predicted queuosine-regulated ECF transporter	bi	100	Substrate-specific component QueT (COG4708) of predicted queuosine-regulated ECF transporter
Glycerate kinase (EC 2.7.1.31)	bi	94.49	Glycerate kinase (EC 2.7.1.31)	bi	100	Glycerate kinase (EC 2.7.1.31)
Lipid A biosynthesis lauroyl acyltransferase (EC 2.3.1.-)	bi	94.51	Lipid A biosynthesis lauroyl acyltransferase (EC 2.3.1.-)	bi	100	Lipid A biosynthesis lauroyl acyltransferase (EC 2.3.1.-)
Glycerol dehydrogenase (EC 1.1.1.6)	bi	94.52	Glycerol dehydrogenase (EC 1.1.1.6)	bi	100	Glycerol dehydrogenase (EC 1.1.1.6)
Helicase PriA essential for oriC/DnaA-independent DNA replication	bi	94.52	Helicase PriA essential for oriC/DnaA-independent DNA replication	bi	100	Helicase PriA essential for oriC/DnaA-independent DNA replication
hypothetical protein	bi	94.52	hypothetical protein	bi	100	hypothetical protein
transposase	bi	94.53	Mobile element protein	uni	96.52	Mobile element protein
Cytidine deaminase (EC 3.5.4.5)	bi	94.53	Cytidine deaminase (EC 3.5.4.5)	bi	100	Cytidine deaminase (EC 3.5.4.5)
D-proline reductase, 45 kDa subunit (EC 1.21.4.1) / D-proline reductase, 23 kDa subunit (EC 1.21.4.1)	bi	94.57	D-proline reductase, 45 kDa subunit (EC 1.21.4.1) / D-proline reductase, 23 kDa subunit (EC 1.21.4.1)	bi	100	D-proline reductase, 45 kDa subunit (EC 1.21.4.1) / D-proline reductase, 23 kDa subunit (EC 1.21.4.1)
Substrate-specific component PdxU2 of predicted pyridoxin-related ECF transporter	bi	94.57	Substrate-specific component PdxU2 of predicted pyridoxin-related ECF transporter	bi	100	Substrate-specific component PdxU2 of predicted pyridoxin-related ECF transporter
Ribosomal RNA small subunit methyltransferase B (EC 2.1.1.-)	bi	94.58	Ribosomal RNA small subunit methyltransferase B (EC 2.1.1.-)	bi	100	Ribosomal RNA small subunit methyltransferase B (EC 2.1.1.-)
hypothetical protein	bi	94.59	hypothetical protein	bi	100	hypothetical protein
putative transcriptional regulator	bi	94.59	hypothetical protein	bi	100	putative transcriptional regulator
hypothetical protein	bi	94.59	Putative sugar isomerase involved in processing of exogenous sialic acid	uni	100	hypothetical protein
4Fe-4S ferredoxin, iron-sulfur binding domain protein	bi	94.62	4Fe-4S ferredoxin, iron-sulfur binding domain protein	bi	100	4Fe-4S ferredoxin, iron-sulfur binding domain protein
Fe-S oxidoreductase	bi	94.62	Fe-S oxidoreductase	bi	100	Fe-S oxidoreductase
tRNA pseudouridine synthase A (EC 4.2.1.70)	bi	94.62	tRNA pseudouridine synthase A (EC 4.2.1.70)	bi	100	tRNA pseudouridine synthase A (EC 4.2.1.70)
DNA polymerase III alpha subunit (EC 2.7.7.7)	uni	94.63	DNA polymerase III alpha subunit (EC 2.7.7.7)	-	0
Predicted transcriptional regulator of pyridoxine metabolism	bi	94.64	Predicted transcriptional regulator of pyridoxine metabolism	bi	100	Predicted transcriptional regulator of pyridoxine metabolism
Transcriptional regulator of rhamnose utilization, AraC family	bi	94.64	Transcriptional regulator of rhamnose utilization, AraC family	bi	100	Transcriptional regulator of rhamnose utilization, AraC family
Adenosylmethionine-8-amino-7-oxononanoate aminotransferase (EC 2.6.1.62)	bi	94.64	Adenosylmethionine-8-amino-7-oxononanoate aminotransferase (EC 2.6.1.62)	bi	98.88	Adenosylmethionine-8-amino-7-oxononanoate aminotransferase (EC 2.6.1.62)
hypothetical protein	bi	94.65	hypothetical protein	bi	99.47	hypothetical protein
hypothetical protein	bi	94.66	FIG01165608: hypothetical protein	bi	99.55	FIG01165608: hypothetical protein
Protein of unknown function DUF554	bi	94.67	Protein of unknown function DUF554	bi	99.11	Protein of unknown function DUF554
Circadian phase modifier	bi	94.67	Circadian phase modifier	bi	100	Circadian phase modifier
Cobalt-precorrin-3b C17-methyltransferase	bi	94.67	Cobalt-precorrin-3b C17-methyltransferase	bi	99.11	Cobalt-precorrin-3b C17-methyltransferase
PHP C-terminal domain protein	bi	94.67	Manganese-dependent protein-tyrosine phosphatase (EC 3.1.3.48)	bi	100	PHP C-terminal domain protein
DNA/RNA helicase of DEAD/DEAH box family	bi	94.68	DNA/RNA helicase of DEAD/DEAH box family	bi	100	DNA/RNA helicase of DEAD/DEAH box family
Cell division protein FtsQ	bi	94.68	Cell division protein FtsQ	bi	99.65	Cell division protein FtsQ
Acyl-phosphate:glycerol-3-phosphate O-acyltransferase PlsY	bi	94.69	Acyl-phosphate:glycerol-3-phosphate O-acyltransferase PlsY	bi	100	Acyl-phosphate:glycerol-3-phosphate O-acyltransferase PlsY
thioesterase superfamily protein	bi	94.7	thioesterase superfamily protein	bi	100	thioesterase superfamily protein
Pyrimidine-nucleoside phosphorylase (EC 2.4.2.2)	bi	94.7	Pyrimidine-nucleoside phosphorylase (EC 2.4.2.2)	bi	100	Pyrimidine-nucleoside phosphorylase (EC 2.4.2.2)
hypothetical protein	bi	94.7	hypothetical protein	bi	100	hypothetical protein
COG2078: Uncharacterized ACR	bi	94.7	COG2078: Uncharacterized ACR	bi	100	COG2078: Uncharacterized ACR
RecD-like DNA helicase YrrC	bi	94.71	RecD-like DNA helicase YrrC	bi	100	RecD-like DNA helicase YrrC
FIG001960: FtsZ-interacting protein related to cell division	bi	94.71	FIG001960: FtsZ-interacting protein related to cell division	bi	100	FIG001960: FtsZ-interacting protein related to cell division
Oligopeptide transport ATP-binding protein OppF (TC 3.A.1.5.1)	bi	94.72	Oligopeptide transport ATP-binding protein OppF (TC 3.A.1.5.1)	bi	100	Oligopeptide transport ATP-binding protein OppF (TC 3.A.1.5.1)
histidine triad (HIT) family protein	bi	94.74	histidine triad (HIT) family protein	bi	100	histidine triad (HIT) family protein
hypothetical protein	bi	94.74	hypothetical protein	bi	100	hypothetical protein
hypothetical protein	bi	94.74	hypothetical protein	bi	97.73	hypothetical protein
Transcriptional regulator, MarR/EmrR family	bi	94.74	hypothetical protein	bi	100	Transcriptional regulator, MarR/EmrR family
Phosphate transport regulator (distant homolog of PhoU)	bi	94.74	Phosphate transport regulator (distant homolog of PhoU)	bi	100	Phosphate transport regulator (distant homolog of PhoU)
Ribosomal large subunit pseudouridine synthase D (EC 4.2.1.70)	bi	94.75	Ribosomal large subunit pseudouridine synthase D (EC 4.2.1.70)	bi	100	Ribosomal large subunit pseudouridine synthase D (EC 4.2.1.70)
Chorismate synthase (EC 4.2.3.5)	bi	94.77	Chorismate synthase (EC 4.2.3.5)	bi	100	Chorismate synthase (EC 4.2.3.5)
Outer membrane protein A precursor	bi	94.79	hypothetical protein	bi	100	Outer membrane protein A precursor
Transcriptional regulator, LysR family	bi	94.79	Transcriptional regulator, LysR family	bi	100	Transcriptional regulator, LysR family
NAD(FAD)-utilizing dehydrogenases	bi	94.81	NAD(FAD)-utilizing dehydrogenases	bi	98.7	NAD(FAD)-utilizing dehydrogenases
Nitric oxide-dependent regulator DnrN or NorA	bi	94.81	Nitric oxide-dependent regulator DnrN or NorA	bi	100	Nitric oxide-dependent regulator DnrN or NorA
hypothetical protein	bi	94.82	hypothetical protein	bi	100	hypothetical protein
Thiamin-phosphate pyrophosphorylase (EC 2.5.1.3)	bi	94.84	Thiamin-phosphate pyrophosphorylase (EC 2.5.1.3)	bi	100	Thiamin-phosphate pyrophosphorylase (EC 2.5.1.3)
UDP-glucose dehydrogenase (EC 1.1.1.22)	bi	94.85	UDP-glucose dehydrogenase (EC 1.1.1.22)	bi	100	UDP-glucose dehydrogenase (EC 1.1.1.22)
OstA family protein	bi	94.85	OstA family protein	bi	100	OstA family protein
Amino acid-binding ACT	bi	94.85	Amino acid-binding ACT	bi	100	Amino acid-binding ACT
Hydrolase (HAD superfamily) in cluster with DUF1447	bi	94.86	Hydrolase (HAD superfamily) in cluster with DUF1447	bi	100	Hydrolase (HAD superfamily) in cluster with DUF1447
DedA	bi	94.87	DedA	bi	97.99	DedA
Exodeoxyribonuclease III (EC 3.1.11.2)	bi	94.88	Exodeoxyribonuclease III (EC 3.1.11.2)	bi	100	Exodeoxyribonuclease III (EC 3.1.11.2)
oligopeptide transporter	bi	94.88	oligopeptide transporter	bi	100	oligopeptide transporter
two component transcriptional regulator, winged helix family	bi	94.89	two component transcriptional regulator, winged helix family	bi	99.56	two component transcriptional regulator, winged helix family
Multi antimicrobial extrusion protein (Na(+)/drug antiporter), MATE family of MDR efflux pumps	bi	94.89	Multi antimicrobial extrusion protein (Na(+)/drug antiporter), MATE family of MDR efflux pumps	bi	100	Multi antimicrobial extrusion protein (Na(+)/drug antiporter), MATE family of MDR efflux pumps
Sirohydrochlorin cobaltochelatase CbiK (EC 4.99.1.3)	bi	94.89	Sirohydrochlorin cobaltochelatase CbiK (EC 4.99.1.3)	bi	100	Sirohydrochlorin cobaltochelatase CbiK (EC 4.99.1.3)
Substrate-specific component BioY of biotin ECF transporter	bi	94.89	Substrate-specific component BioY of biotin ECF transporter	bi	100	Substrate-specific component BioY of biotin ECF transporter
putative signal-transduction protein with CBS domains	bi	94.9	putative signal-transduction protein with CBS domains	bi	100	putative signal-transduction protein with CBS domains
Protein YicC	bi	94.92	Protein YicC	bi	100	Protein YicC
Endonuclease IV (EC 3.1.21.2)	bi	94.93	Endonuclease IV (EC 3.1.21.2)	bi	100	Endonuclease IV (EC 3.1.21.2)
hypothetical protein	bi	94.93	hypothetical protein	bi	100	hypothetical protein
Putative cytoplasmic protein	bi	94.94	Putative cytoplasmic protein	bi	100	Putative cytoplasmic protein
conserved hypothetical protein TIGR00268	bi	94.95	ATP-utilizing enzyme of the PP-loop superfamily	bi	100	conserved hypothetical protein TIGR00268
Nitrogen fixation protein	bi	94.95	Nitrogen fixation protein	bi	100	Nitrogen fixation protein
Quinolinate phosphoribosyltransferase [decarboxylating] (EC 2.4.2.19)	bi	94.96	Quinolinate phosphoribosyltransferase [decarboxylating] (EC 2.4.2.19)	bi	100	Quinolinate phosphoribosyltransferase [decarboxylating] (EC 2.4.2.19)
Long-chain-fatty-acid--CoA ligase (EC 6.2.1.3)	bi	94.96	Long-chain-fatty-acid--CoA ligase (EC 6.2.1.3)	uni	100	Long-chain-fatty-acid--CoA ligase (EC 6.2.1.3)
Multidrug-efflux transporter, major facilitator superfamily (MFS) (TC 2.A.1); Efflux pump Lde	bi	94.96	Multidrug-efflux transporter, major facilitator superfamily (MFS) (TC 2.A.1); Efflux pump Lde	bi	100	Multidrug-efflux transporter, major facilitator superfamily (MFS) (TC 2.A.1); Efflux pump Lde
hypothetical protein	bi	94.97	hypothetical protein	bi	100	hypothetical protein
Proline racemase (EC 5.1.1.4)	bi	94.97	Proline racemase (EC 5.1.1.4)	bi	100	Proline racemase (EC 5.1.1.4)
Transcription regulator [contains diacylglycerol kinase catalytic domain]	bi	94.97	Transcription regulator [contains diacylglycerol kinase catalytic domain]	bi	100	Transcription regulator [contains diacylglycerol kinase catalytic domain]
Segregation and condensation protein A	bi	94.98	Segregation and condensation protein A	bi	100	Segregation and condensation protein A
tRNA-specific 2-thiouridylase MnmA	bi	94.99	tRNA-specific 2-thiouridylase MnmA	bi	100	tRNA-specific 2-thiouridylase MnmA
hypothetical protein	bi	95	Hydroxylamine reductase (EC 1.7.-.-)	bi	100	hypothetical protein
ATP synthase epsilon chain (EC 3.6.3.14)	bi	95	ATP synthase epsilon chain (EC 3.6.3.14)	bi	100	ATP synthase epsilon chain (EC 3.6.3.14)
hypothetical protein	bi	95	hypothetical protein	bi	100	hypothetical protein
Glutamyl-tRNA reductase (EC 1.2.1.70)	bi	95.02	Glutamyl-tRNA reductase (EC 1.2.1.70)	bi	100	Glutamyl-tRNA reductase (EC 1.2.1.70)
hypothetical protein	bi	95.04	hypothetical protein	bi	100	hypothetical protein
Spermidine synthase (EC 2.5.1.16)	bi	95.04	Spermidine synthase (EC 2.5.1.16)	bi	100	Spermidine synthase (EC 2.5.1.16)
Indole-3-glycerol phosphate synthase (EC 4.1.1.48)	bi	95.04	Indole-3-glycerol phosphate synthase (EC 4.1.1.48)	bi	100	Indole-3-glycerol phosphate synthase (EC 4.1.1.48)
hypothetical protein	bi	95.06	hypothetical protein	bi	97.53	hypothetical protein
hypothetical protein	bi	95.06	hypothetical protein	bi	100	hypothetical protein
RND efflux system, membrane fusion protein CmeA	bi	95.07	RND efflux system, membrane fusion protein CmeA	bi	100	RND efflux system, membrane fusion protein CmeA
hypothetical protein	bi	95.08	hypothetical protein	bi	100	hypothetical protein
hypothetical protein	bi	95.08	hypothetical protein	bi	100	hypothetical protein
Peptidase family T4	bi	95.08	endo-type 6-aminohexanoate oligomer hydrolase	bi	100	Peptidase family T4
1-phosphofructokinase (EC 2.7.1.56)	bi	95.09	1-phosphofructokinase (EC 2.7.1.56)	bi	100	1-phosphofructokinase (EC 2.7.1.56)
Chorismate mutase I (EC 5.4.99.5) / Prephenate dehydratase (EC 4.2.1.51)	bi	95.1	Chorismate mutase I (EC 5.4.99.5) / Prephenate dehydratase (EC 4.2.1.51)	bi	100	Chorismate mutase I (EC 5.4.99.5) / Prephenate dehydratase (EC 4.2.1.51)
lipolytic enzyme, G-D-S-L family	bi	95.11	lipolytic enzyme, G-D-S-L family	bi	100	lipolytic enzyme, G-D-S-L family
Catalyzes the cleavage of p-aminobenzoyl-glutamate to p-aminobenzoate and glutamate, subunit A	bi	95.12	Catalyzes the cleavage of p-aminobenzoyl-glutamate to p-aminobenzoate and glutamate, subunit A	bi	100	Catalyzes the cleavage of p-aminobenzoyl-glutamate to p-aminobenzoate and glutamate, subunit A
hypothetical protein	bi	95.12	hypothetical protein	bi	100	hypothetical protein
Aminopeptidase S (Leu, Val, Phe, Tyr preference) (EC 3.4.11.24)	bi	95.12	Aminopeptidase S (Leu, Val, Phe, Tyr preference) (EC 3.4.11.24)	bi	100	Aminopeptidase S (Leu, Val, Phe, Tyr preference) (EC 3.4.11.24)
Glutamate synthase [NADPH] small chain (EC 1.4.1.13)	bi	95.13	Glutamate synthase [NADPH] small chain (EC 1.4.1.13)	bi	100	Glutamate synthase [NADPH] small chain (EC 1.4.1.13)
4-alpha-glucanotransferase (amylomaltase) (EC 2.4.1.25)	bi	95.14	4-alpha-glucanotransferase (amylomaltase) (EC 2.4.1.25)	bi	100	4-alpha-glucanotransferase (amylomaltase) (EC 2.4.1.25)
hypothetical protein	bi	95.14	hypothetical protein	bi	100	hypothetical protein
Segregation and condensation protein B	bi	95.15	Segregation and condensation protein B	bi	100	Segregation and condensation protein B
DNA-binding response regulator	bi	95.15	DNA-binding response regulator	bi	100	DNA-binding response regulator
phosphohistidine phosphatase, SixA	bi	95.15	phosphohistidine phosphatase, SixA	bi	100	phosphohistidine phosphatase, SixA
Uncharacterized conserved protein, YTFE family, possibly metal-binding	bi	95.16	Uncharacterized conserved protein, YTFE family, possibly metal-binding	bi	100	Uncharacterized conserved protein, YTFE family, possibly metal-binding
Flavodoxin	bi	95.17	Flavodoxin	bi	100	Flavodoxin
copper amine oxidase-like	bi	95.17	hypothetical protein	bi	100	copper amine oxidase-like
outer membrane chaperone Skp (OmpH)	bi	95.18	outer membrane chaperone Skp (OmpH)	bi	100	outer membrane chaperone Skp (OmpH)
Biosynthetic Aromatic amino acid aminotransferase alpha (EC 2.6.1.57) @ Aspartate aminotransferase (EC 2.6.1.1)	bi	95.19	Biosynthetic Aromatic amino acid aminotransferase alpha (EC 2.6.1.57) @ Aspartate aminotransferase (EC 2.6.1.1)	bi	100	Biosynthetic Aromatic amino acid aminotransferase alpha (EC 2.6.1.57) @ Aspartate aminotransferase (EC 2.6.1.1)
Adenylylsulfate reductase beta-subunit (EC 1.8.99.2)	bi	95.19	Adenylylsulfate reductase beta-subunit (EC 1.8.99.2)	bi	100	Adenylylsulfate reductase beta-subunit (EC 1.8.99.2)
Glutamine ABC transporter, periplasmic glutamine-binding protein (TC 3.A.1.3.2)	bi	95.2	Glutamine ABC transporter, periplasmic glutamine-binding protein (TC 3.A.1.3.2)	bi	100	Glutamine ABC transporter, periplasmic glutamine-binding protein (TC 3.A.1.3.2)
Phosphoenolpyruvate-dihydroxyacetone phosphotransferase (EC 2.7.1.121), subunit DhaM; DHA-specific IIA component	bi	95.2	Phosphoenolpyruvate-dihydroxyacetone phosphotransferase (EC 2.7.1.121), subunit DhaM; DHA-specific IIA component	bi	100	Phosphoenolpyruvate-dihydroxyacetone phosphotransferase (EC 2.7.1.121), subunit DhaM; DHA-specific IIA component
S-adenosylmethionine decarboxylase related	bi	95.21	S-adenosylmethionine decarboxylase related	bi	100	S-adenosylmethionine decarboxylase related
protein-L-IsoD(D-D) O-methyltransferase	uni	95.21	hypothetical protein	bi	100	protein-L-IsoD(D-D) O-methyltransferase
small GTP-binding protein	bi	95.23	small GTP-binding protein	bi	100	small GTP-binding protein
hypothetical protein	bi	95.23	hypothetical protein	bi	100	hypothetical protein
FAD-dependent pyridine nucleotide-disulphide oxidoreductase	bi	95.23	FAD-dependent pyridine nucleotide-disulphide oxidoreductase	bi	100	FAD-dependent pyridine nucleotide-disulphide oxidoreductase
PTS system, N-acetylmuramic acid-specific IIB component (EC 2.7.1.69) / PTS system, N-acetylmuramic acid-specific IIC component (EC 2.7.1.69)	bi	95.23	PTS system, N-acetylmuramic acid-specific IIB component (EC 2.7.1.69) / PTS system, N-acetylmuramic acid-specific IIC component (EC 2.7.1.69)	bi	100	PTS system, N-acetylmuramic acid-specific IIB component (EC 2.7.1.69) / PTS system, N-acetylmuramic acid-specific IIC component (EC 2.7.1.69)
Mobile element protein	uni	95.24	Mobile element protein	bi	97.62	Mobile element protein
5-nucleotidase SurE (EC 3.1.3.5)	bi	95.24	5-nucleotidase SurE (EC 3.1.3.5)	bi	100	5-nucleotidase SurE (EC 3.1.3.5)
COG1242: Predicted Fe-S oxidoreductase	bi	95.24	COG1242: Predicted Fe-S oxidoreductase	bi	100	Fe-S oxidoreductase
transposase	bi	95.24	transposase	bi	100	transposase
Pyruvate kinase (EC 2.7.1.40)	uni	95.24	Pyruvate kinase (EC 2.7.1.40)	bi	100	Pyruvate kinase (EC 2.7.1.40)
Aminopeptidase C (EC 3.4.22.40)	bi	95.26	Aminopeptidase C (EC 3.4.22.40)	bi	100	Aminopeptidase C (EC 3.4.22.40)
putative metal dependent hydrolase	bi	95.26	putative metal dependent hydrolase	bi	100	putative metal dependent hydrolase
hypothetical protein	bi	95.26	hypothetical protein	bi	100	hypothetical protein
Phosphatidate cytidylyltransferase (EC 2.7.7.41)	bi	95.27	Phosphatidate cytidylyltransferase (EC 2.7.7.41)	bi	100	Phosphatidate cytidylyltransferase (EC 2.7.7.41)
Rod shape-determining protein MreD	bi	95.27	Rod shape-determining protein MreD	bi	100	Rod shape-determining protein MreD
Metal-dependent hydrolase/cyclase	bi	95.28	Metal-dependent hydrolase/cyclase	bi	100	Metal-dependent hydrolase/cyclase
Transcriptional regulator, MarR family	bi	95.28	Transcriptional regulator, MarR family	bi	100	Transcriptional regulator, MarR family
SsnA protein	bi	95.28	SsnA protein	bi	100	SsnA protein
FIG00439284: hypothetical protein	bi	95.28	FIG00439284: hypothetical protein	bi	100	FIG00439284: hypothetical protein
Osmosensitive K+ channel histidine kinase KdpD (EC 2.7.3.-)	bi	95.29	integral membrane sensor signal transduction histidine kinase	bi	100	Osmosensitive K+ channel histidine kinase KdpD (EC 2.7.3.-)
Ferrous iron transport protein B	bi	95.29	Ferrous iron transport protein B	bi	99.71	Ferrous iron transport protein B
L-aspartate oxidase (EC 1.4.3.16)	bi	95.3	L-aspartate oxidase (EC 1.4.3.16)	bi	98.39	hypothetical protein
tRNA (adenine37-N(6))-methyltransferase TrmN6 (EC 2.1.1.223)	uni	95.32	COG4123: Predicted O-methyltransferase	uni	99.42	COG4123: Predicted O-methyltransferase
Exopolyphosphatase (EC 3.6.1.11)	bi	95.33	Exopolyphosphatase (EC 3.6.1.11)	bi	100	Exopolyphosphatase (EC 3.6.1.11)
Lipopolysaccharide heptosyltransferase I (EC 2.4.1.-)	bi	95.34	Lipopolysaccharide heptosyltransferase I (EC 2.4.1.-)	bi	100	Lipopolysaccharide heptosyltransferase I (EC 2.4.1.-)
GCN5-related N-acetyltransferase	bi	95.34	hypothetical protein	bi	100	GCN5-related N-acetyltransferase
Radical SAM domain protein	bi	95.34	Radical SAM domain protein	bi	100	Radical SAM domain protein
hypothetical protein	bi	95.35	hypothetical protein	bi	100	hypothetical protein
Phosphate transport system regulatory protein PhoU	bi	95.37	Phosphate transport system regulatory protein PhoU	bi	100	Phosphate transport system regulatory protein PhoU
FIG00647168: hypothetical protein	bi	95.38	FIG00647168: hypothetical protein	bi	100	FIG00647168: hypothetical protein
drug resistance transporter, Bcr/CflA family	bi	95.38	drug resistance transporter, Bcr/CflA family	bi	100	drug resistance transporter, Bcr/CflA family
Dimethyladenosine transferase (EC 2.1.1.-)	bi	95.39	Dimethyladenosine transferase (EC 2.1.1.-)	bi	100	Dimethyladenosine transferase (EC 2.1.1.-)
Probable sugar efflux transporter	bi	95.39	Probable sugar efflux transporter	bi	100	Probable sugar efflux transporter
Methylthioribose-1-phosphate isomerase (EC 5.3.1.23)	bi	95.4	Methylthioribose-1-phosphate isomerase (EC 5.3.1.23)	bi	100	Methylthioribose-1-phosphate isomerase (EC 5.3.1.23)
Methylenetetrahydrofolate dehydrogenase (NADP+) (EC 1.5.1.5) / Methenyltetrahydrofolate cyclohydrolase (EC 3.5.4.9)	bi	95.41	Methylenetetrahydrofolate dehydrogenase (NADP+) (EC 1.5.1.5) / Methenyltetrahydrofolate cyclohydrolase (EC 3.5.4.9)	bi	100	Methylenetetrahydrofolate dehydrogenase (NADP+) (EC 1.5.1.5) / Methenyltetrahydrofolate cyclohydrolase (EC 3.5.4.9)
Queuosine biosynthesis QueD, PTPS-I	bi	95.41	Queuosine biosynthesis QueD, PTPS-I	bi	100	Queuosine biosynthesis QueD, PTPS-I
hypothetical protein	bi	95.42	Hemolysins and related proteins containing CBS domains	bi	100	hypothetical protein
5,10-methylenetetrahydrofolate reductase (EC 1.5.1.20)	bi	95.42	5,10-methylenetetrahydrofolate reductase (EC 1.5.1.20)	bi	100	5,10-methylenetetrahydrofolate reductase (EC 1.5.1.20)
Hydrolase (HAD superfamily), YqeK	bi	95.45	Hydrolase (HAD superfamily), YqeK	bi	100	Hydrolase (HAD superfamily), YqeK
Dihydrodipicolinate reductase (EC 1.3.1.26)	bi	95.47	Dihydrodipicolinate reductase (EC 1.3.1.26)	bi	100	Dihydrodipicolinate reductase (EC 1.3.1.26)
Myosin heavy chain, clone 203	bi	95.47	Myosin heavy chain, clone 203	bi	100	Myosin heavy chain, clone 203
YjfP protein	bi	95.47	YjfP protein	bi	100	YjfP protein
Ribosome small subunit-stimulated GTPase EngC	bi	95.47	Ribosome small subunit-stimulated GTPase EngC	bi	100	Ribosome small subunit-stimulated GTPase EngC
Amino acid ABC transporter, amino acid-binding protein	bi	95.47	Amino acid ABC transporter, amino acid-binding protein	bi	100	Amino acid ABC transporter, amino acid-binding protein
2-dehydro-3-deoxygluconate kinase (EC 2.7.1.45)	uni	95.48	2-dehydro-3-deoxygluconate kinase (EC 2.7.1.45)	bi	100	2-dehydro-3-deoxygluconate kinase (EC 2.7.1.45)
beta-lactamase domain protein	bi	95.48	beta-lactamase domain protein	bi	100	beta-lactamase domain protein
Replicative DNA helicase (EC 3.6.1.-) [SA14-24]	bi	95.48	Replicative DNA helicase (EC 3.6.1.-) [SA14-24]	bi	100	Replicative DNA helicase (EC 3.6.1.-) [SA14-24]
Dolichol-phosphate mannosyltransferase MtrA	bi	95.5	Polymyxin resistance protein ArnC, glycosyl transferase (EC 2.4.-.-)	bi	100	Dolichol-phosphate mannosyltransferase MtrA
membrane protein, putative	bi	95.5	membrane protein, putative	bi	100	membrane protein, putative
Iron-sulfur cluster assembly protein SufD	bi	95.5	Iron-sulfur cluster assembly protein SufD	bi	100	Iron-sulfur cluster assembly protein SufD
Exopolyphosphatase (EC 3.6.1.11)	bi	95.5	Exopolyphosphatase (EC 3.6.1.11)	bi	99.61	Exopolyphosphatase (EC 3.6.1.11)
3-dehydroquinate synthase (EC 4.2.3.4)	bi	95.51	3-dehydroquinate synthase (EC 4.2.3.4)	bi	100	3-dehydroquinate synthase (EC 4.2.3.4)
3-deoxy-D-manno-octulosonate 8-phosphate phosphatase (EC 3.1.3.45)	bi	95.51	3-deoxy-D-manno-octulosonate 8-phosphate phosphatase (EC 3.1.3.45)	bi	100	3-deoxy-D-manno-octulosonate 8-phosphate phosphatase (EC 3.1.3.45)
ATPase YjeE, predicted to have essential role in cell wall biosynthesis	bi	95.51	ATPase YjeE, predicted to have essential role in cell wall biosynthesis	bi	100	ATPase YjeE, predicted to have essential role in cell wall biosynthesis
hypothetical protein	bi	95.52	hypothetical protein	bi	100	hypothetical protein
Cysteine desulfurase (EC 2.8.1.7)	bi	95.55	Cysteine desulfurase (EC 2.8.1.7)	bi	100	Cysteine desulfurase (EC 2.8.1.7)
Type I restriction-modification system, DNA-methyltransferase subunit M (EC 2.1.1.72)	bi	95.55	Type I restriction-modification system, DNA-methyltransferase subunit M (EC 2.1.1.72)	bi	100	Type I restriction-modification system, DNA-methyltransferase subunit M (EC 2.1.1.72)
hypothetical protein	bi	95.56	hypothetical protein	bi	100	hypothetical protein
Dihydrodipicolinate synthase (EC 4.2.1.52)	bi	95.57	Dihydrodipicolinate synthase (EC 4.2.1.52)	bi	100	Dihydrodipicolinate synthase (EC 4.2.1.52)
hypothetical protein	bi	95.58	hypothetical protein	bi	100	hypothetical protein
Hypothetical radical SAM family enzyme, NOT coproporphyrinogen III oxidase, oxygen-independent	bi	95.58	Hypothetical radical SAM family enzyme, NOT coproporphyrinogen III oxidase, oxygen-independent	bi	100	Hypothetical radical SAM family enzyme, NOT coproporphyrinogen III oxidase, oxygen-independent
NAD synthetase (EC 6.3.1.5) / Glutamine amidotransferase chain of NAD synthetase	bi	95.58	NAD synthetase (EC 6.3.1.5) / Glutamine amidotransferase chain of NAD synthetase	bi	100	NAD synthetase (EC 6.3.1.5) / Glutamine amidotransferase chain of NAD synthetase
Phosphate regulon transcriptional regulatory protein PhoB (SphR)	bi	95.59	Phosphate regulon transcriptional regulatory protein PhoB (SphR)	bi	100	Phosphate regulon transcriptional regulatory protein PhoB (SphR)
Transcriptional regulator (LacI family)	bi	95.59	Transcriptional regulator (LacI family)	bi	100	Transcriptional regulator (LacI family)
Probable transmembrane protein	bi	95.6	Probable transmembrane protein	bi	100	Probable transmembrane protein
Periplasmic [Fe] hydrogenase (EC 1.12.7.2)	bi	95.6	Periplasmic [Fe] hydrogenase (EC 1.12.7.2)	bi	100	Periplasmic [Fe] hydrogenase (EC 1.12.7.2)
CRISPR-associated protein, TM1801 family	bi	95.62	CRISPR-associated protein, TM1801 family	bi	100	CRISPR-associated protein, TM1801 family
Phosphomannomutase (EC 5.4.2.8)	bi	95.62	Phosphomannomutase (EC 5.4.2.8)	bi	100	Phosphomannomutase (EC 5.4.2.8)
N-acetylmuramoyl-L-alanine amidase (EC 3.5.1.28)	bi	95.62	N-acetylmuramoyl-L-alanine amidase (EC 3.5.1.28)	bi	100	N-acetylmuramoyl-L-alanine amidase (EC 3.5.1.28)
Probable Co/Zn/Cd efflux system membrane fusion protein	bi	95.62	Secretion protein HlyD	bi	99.27	Secretion protein HlyD
Major facilitator:Oxalate:Formate Antiporter	bi	95.63	Major facilitator:Oxalate:Formate Antiporter	bi	100	Major facilitator:Oxalate:Formate Antiporter
UDP-3-O-[3-hydroxymyristoyl] glucosamine N-acyltransferase (EC 2.3.1.-)	bi	95.63	UDP-3-O-[3-hydroxymyristoyl] glucosamine N-acyltransferase (EC 2.3.1.-)	bi	100	UDP-3-O-[3-hydroxymyristoyl] glucosamine N-acyltransferase (EC 2.3.1.-)
Phosphoenolpyruvate-dihydroxyacetone phosphotransferase (EC 2.7.1.121), ADP-binding subunit DhaL	bi	95.63	Phosphoenolpyruvate-dihydroxyacetone phosphotransferase (EC 2.7.1.121), ADP-binding subunit DhaL	bi	100	Phosphoenolpyruvate-dihydroxyacetone phosphotransferase (EC 2.7.1.121), ADP-binding subunit DhaL
Aspartate ammonia-lyase (EC 4.3.1.1)	bi	95.64	Aspartate ammonia-lyase (EC 4.3.1.1)	bi	100	Aspartate ammonia-lyase (EC 4.3.1.1)
DNA topoisomerase III (EC 5.99.1.2)	bi	95.64	DNA topoisomerase III (EC 5.99.1.2)	bi	100	DNA topoisomerase III (EC 5.99.1.2)
Spermidine Putrescine ABC transporter permease component PotB (TC 3.A.1.11.1)	bi	95.64	Spermidine Putrescine ABC transporter permease component PotB (TC 3.A.1.11.1)	bi	100	Spermidine Putrescine ABC transporter permease component PotB (TC 3.A.1.11.1)
DNA polymerase IV (EC 2.7.7.7)	bi	95.65	DNA polymerase IV (EC 2.7.7.7)	bi	100	DNA polymerase IV (EC 2.7.7.7)
hypothetical protein	bi	95.65	hypothetical protein	bi	100	hypothetical protein
[NiFe] hydrogenase metallocenter assembly protein HypC	bi	95.65	[NiFe] hydrogenase metallocenter assembly protein HypC	bi	100	[NiFe] hydrogenase metallocenter assembly protein HypC
Glycerol uptake facilitator protein	bi	95.65	Glycerol uptake facilitator protein	bi	100	Glycerol uptake facilitator protein
Cobalt-precorrin-8x methylmutase (EC 5.4.1.2)	bi	95.67	Cobalt-precorrin-8x methylmutase (EC 5.4.1.2)	bi	100	Cobalt-precorrin-8x methylmutase (EC 5.4.1.2)
Ferrous iron transport protein B	bi	95.68	Ferrous iron transport protein B	bi	99.38	Ferrous iron transport protein B
FIG01197338: hypothetical protein	bi	95.68	FIG01197338: hypothetical protein	bi	100	FIG01197338: hypothetical protein
Serine acetyltransferase (EC 2.3.1.30)	bi	95.69	Serine acetyltransferase (EC 2.3.1.30)	bi	100	Serine acetyltransferase (EC 2.3.1.30)
Putative deoxyribonuclease YcfH	bi	95.69	Putative deoxyribonuclease YcfH	bi	100	Putative deoxyribonuclease YcfH
Mobile element protein	uni	95.7	Mobile element protein	bi	100	Transposase, IS605 OrfB
Type I restriction-modification system, restriction subunit R (EC 3.1.21.3)	uni	95.7	Type I restriction-modification system, restriction subunit R (EC 3.1.21.3)	bi	100	Type I restriction-modification system, restriction subunit R (EC 3.1.21.3)
hypothetical protein	bi	95.71	hypothetical protein	bi	100	hypothetical protein
Cellobiose phosphotransferase system YdjC-like protein	bi	95.74	Cellobiose phosphotransferase system YdjC-like protein	bi	100	Cellobiose phosphotransferase system YdjC-like protein
Carbonic anhydrase, prokaryotic and plant	bi	95.74	Carbonic anhydrase, prokaryotic and plant	bi	100	Carbonic anhydrase, prokaryotic and plant
hypothetical protein	bi	95.75	hypothetical protein	bi	100	hypothetical protein
hypothetical protein	bi	95.77	hypothetical protein	bi	100	hypothetical protein
Catalyzes the cleavage of p-aminobenzoyl-glutamate to p-aminobenzoate and glutamate, subunit A	bi	95.77	Catalyzes the cleavage of p-aminobenzoyl-glutamate to p-aminobenzoate and glutamate, subunit A	bi	100	Catalyzes the cleavage of p-aminobenzoyl-glutamate to p-aminobenzoate and glutamate, subunit A
Multimodular transpeptidase-transglycosylase (EC 2.4.1.129) (EC 3.4.-.-)	bi	95.77	Multimodular transpeptidase-transglycosylase (EC 2.4.1.129) (EC 3.4.-.-)	bi	100	Multimodular transpeptidase-transglycosylase (EC 2.4.1.129) (EC 3.4.-.-)
Mobile element protein	uni	95.77	Mobile element protein	bi	98.75	Mobile element protein
hypothetical protein	bi	95.77	hypothetical protein	bi	100	hypothetical protein
Glycosyltransferase	bi	95.78	Glycosyltransferase	bi	100	Glycosyltransferase
Lead, cadmium, zinc and mercury transporting ATPase (EC 3.6.3.3) (EC 3.6.3.5); Copper-translocating P-type ATPase (EC 3.6.3.4)	bi	95.79	Lead, cadmium, zinc and mercury transporting ATPase (EC 3.6.3.3) (EC 3.6.3.5); Copper-translocating P-type ATPase (EC 3.6.3.4)	bi	98.86	Lead, cadmium, zinc and mercury transporting ATPase (EC 3.6.3.3) (EC 3.6.3.5); Copper-translocating P-type ATPase (EC 3.6.3.4)
Electron transport complex protein RnfA	bi	95.79	Electron transport complex protein RnfA	bi	100	Electron transport complex protein RnfA
1-deoxy-D-xylulose 5-phosphate reductoisomerase (EC 1.1.1.267)	bi	95.8	1-deoxy-D-xylulose 5-phosphate reductoisomerase (EC 1.1.1.267)	bi	100	1-deoxy-D-xylulose 5-phosphate reductoisomerase (EC 1.1.1.267)
hypothetical protein	bi	95.81	hypothetical protein	bi	100	hypothetical protein
thiW protein	bi	95.81	thiW protein	bi	100	thiW protein
Xanthine phosphoribosyltransferase (EC 2.4.2.22)	bi	95.81	Xanthine phosphoribosyltransferase (EC 2.4.2.22)	bi	98.95	Xanthine phosphoribosyltransferase (EC 2.4.2.22)
ATP synthase gamma chain (EC 3.6.3.14)	bi	95.82	ATP synthase gamma chain (EC 3.6.3.14)	bi	100	ATP synthase gamma chain (EC 3.6.3.14)
Cell wall-binding protein	bi	95.82	Cell wall-binding protein	bi	100	Cell wall-binding protein
Polyphosphate kinase (EC 2.7.4.1)	bi	95.82	Polyphosphate kinase (EC 2.7.4.1)	bi	100	Polyphosphate kinase (EC 2.7.4.1)
hypothetical protein	bi	95.83	hypothetical protein	bi	100	hypothetical protein
hypothetical protein	bi	95.83	hypothetical protein	bi	100	hypothetical protein
hypothetical protein	bi	95.83	hypothetical protein	bi	100	hypothetical protein
probable aromatic amino acid transporter	bi	95.83	probable aromatic amino acid transporter	bi	100	probable aromatic amino acid transporter
Altronate hydrolase (EC 4.2.1.7)	uni	95.83	Altronate hydrolase (EC 4.2.1.7)	bi	100	Altronate hydrolase (EC 4.2.1.7)
Glycerol dehydrogenase (EC 1.1.1.6)	bi	95.84	Glycerol dehydrogenase (EC 1.1.1.6)	bi	100	Glycerol dehydrogenase (EC 1.1.1.6)
Carboxyl-terminal protease (EC 3.4.21.102)	bi	95.84	carboxyl-terminal protease( EC:3.4.21.102 )	bi	100	Carboxyl-terminal protease (EC 3.4.21.102)
Methionine synthase activation domain (EC 2.1.1.13)	bi	95.85	Methionine synthase activation domain (EC 2.1.1.13)	bi	100	Methionine synthase activation domain (EC 2.1.1.13)
protein of unknown function UPF0118	bi	95.85	protein of unknown function UPF0118	bi	100	protein of unknown function UPF0118
Transcriptional regulator	bi	95.86	Transcriptional regulator	bi	100	Transcriptional regulator
Ribosomal RNA small subunit methyltransferase E (EC 2.1.1.-)	bi	95.87	Ribosomal RNA small subunit methyltransferase E (EC 2.1.1.-)	bi	100	Ribosomal RNA small subunit methyltransferase E (EC 2.1.1.-)
Nitrogen regulatory protein P-II	bi	95.87	Nitrogen regulatory protein P-II	bi	100	Nitrogen regulatory protein P-II
Metal transporter, ZIP family	bi	95.88	Metal transporter, ZIP family	bi	97.53	Metal transporter, ZIP family
2-keto-3-deoxy-D-arabino-heptulosonate-7-phosphate synthase I beta (EC 2.5.1.54)	bi	95.88	2-keto-3-deoxy-D-arabino-heptulosonate-7-phosphate synthase I beta (EC 2.5.1.54)	bi	100	2-keto-3-deoxy-D-arabino-heptulosonate-7-phosphate synthase I beta (EC 2.5.1.54)
Excinuclease ABC subunit C	bi	95.89	Excinuclease ABC subunit C	bi	100	Excinuclease ABC subunit C
heat shock protein Hsp20	bi	95.89	molecular chaperone	bi	100	heat shock protein Hsp20
Cell division protein FtsH (EC 3.4.24.-)	bi	95.91	Cell division protein FtsH (EC 3.4.24.-)	bi	100	Cell division protein FtsH (EC 3.4.24.-)
Possible hypoxanthine oxidase XdhD (EC 1.-.-.-)	bi	95.92	Possible hypoxanthine oxidase XdhD (EC 1.-.-.-)	bi	100	Possible hypoxanthine oxidase XdhD (EC 1.-.-.-)
Cobalt-zinc-cadmium resistance protein	bi	95.92	Cobalt-zinc-cadmium resistance protein	bi	100	Cobalt-zinc-cadmium resistance protein
ABC transporter related	bi	95.94	cobalt ABC transporter, ATPase subunit	bi	100	ABC transporter related
Transcriptional regulator, GntR family domain / Aspartate aminotransferase (EC 2.6.1.1)	bi	95.95	Transcriptional regulator, GntR family domain / Aspartate aminotransferase (EC 2.6.1.1)	bi	100	Transcriptional regulator, GntR family domain / Aspartate aminotransferase (EC 2.6.1.1)
Transcription termination protein NusB	bi	95.95	Transcription termination protein NusB	bi	100	Transcription termination protein NusB
Flavodoxin	bi	95.95	Flavodoxin	bi	100	Flavodoxin
Uncharacterized transporter in cat1 5&#39;region (ORFY)	bi	95.95	hypothetical protein	bi	100	Uncharacterized transporter in cat1 5&#39;region (ORFY)
Thymidylate kinase (EC 2.7.4.9)	bi	95.95	Thymidylate kinase (EC 2.7.4.9)	bi	100	Thymidylate kinase (EC 2.7.4.9)
Phage tail length tape-measure protein	bi	95.95	Phage tail length tape-measure protein	bi	100	Phage tail length tape-measure protein
Cell envelope-associated transcriptional attenuator LytR-CpsA-Psr, subfamily M (as in PMID19099556)	bi	95.96	Cell envelope-associated transcriptional attenuator LytR-CpsA-Psr, subfamily M (as in PMID19099556)	bi	100	Cell envelope-associated transcriptional attenuator LytR-CpsA-Psr, subfamily M (as in PMID19099556)
UspA domain protein	bi	95.97	universal stress protein	bi	100	UspA domain protein
Glycogen biosynthesis protein GlgD, glucose-1-phosphate adenylyltransferase family	bi	95.98	Glycogen biosynthesis protein GlgD, glucose-1-phosphate adenylyltransferase family	bi	100	Glycogen biosynthesis protein GlgD, glucose-1-phosphate adenylyltransferase family
Glycogen phosphorylase (EC 2.4.1.1)	bi	95.99	Glycogen phosphorylase (EC 2.4.1.1)	bi	100	Glycogen phosphorylase (EC 2.4.1.1)
PTS system, maltose and glucose-specific IIC component (EC 2.7.1.69) / PTS system, maltose and glucose-specific IIB component (EC 2.7.1.69)	uni	96.02	PTS system, maltose and glucose-specific IIC component (EC 2.7.1.69) / PTS system, maltose and glucose-specific IIB component (EC 2.7.1.69)	uni	99.73	PTS system, maltose and glucose-specific IIC component (EC 2.7.1.69) / PTS system, maltose and glucose-specific IIB component (EC 2.7.1.69)
membrane protein	bi	96.04	membrane protein	bi	100	membrane protein
hypothetical protein	bi	96.05	hypothetical protein	bi	100	hypothetical protein
6-phosphofructokinase (EC 2.7.1.11)	bi	96.05	6-phosphofructokinase (EC 2.7.1.11)	bi	95.42	6-phosphofructokinase (EC 2.7.1.11)
hypothetical protein	bi	96.07	hypothetical protein	-	0
Chromosomal replication initiator protein DnaA	bi	96.07	Chromosomal replication initiator protein DnaA	bi	100	Chromosomal replication initiator protein DnaA
Homoserine kinase (EC 2.7.1.39)	bi	96.07	Homoserine kinase (EC 2.7.1.39)	bi	100	Homoserine kinase (EC 2.7.1.39)
hypothetical protein	bi	96.08	hypothetical protein	bi	100	hypothetical protein
Phosphoserine aminotransferase (EC 2.6.1.52)	bi	96.08	Phosphoserine aminotransferase (EC 2.6.1.52)	bi	100	Phosphoserine aminotransferase (EC 2.6.1.52)
Transketolase, C-terminal section (EC 2.2.1.1)	bi	96.08	Transketolase, C-terminal section (EC 2.2.1.1)	bi	99.02	Transketolase, C-terminal section (EC 2.2.1.1)
hypothetical protein	bi	96.08	hypothetical protein	bi	100	hypothetical protein
L-aspartate oxidase (EC 1.4.3.16)	bi	96.08	Succinate dehydrogenase flavoprotein subunit (EC 1.3.99.1)	bi	100	L-aspartate oxidase (EC 1.4.3.16)
FIG139598: Potential ribosomal protein	bi	96.08	FIG139598: Potential ribosomal protein	bi	100	FIG139598: Potential ribosomal protein
GTP pyrophosphokinase (EC 2.7.6.5)	bi	96.08	GTP pyrophosphokinase (EC 2.7.6.5)	bi	100	GTP pyrophosphokinase (EC 2.7.6.5)
N-acetylmuramoyl-L-alanine amidase	bi	96.09	Peptidoglycan-binding domain 1	bi	100	N-acetylmuramoyl-L-alanine amidase
Biotin synthase and related enzymes	bi	96.1	Biotin synthase and related enzymes	bi	100	Biotin synthase and related enzymes
outer membrane chaperone Skp (OmpH)	bi	96.11	outer membrane chaperone Skp (OmpH)	bi	100	outer membrane chaperone Skp (OmpH)
Adenylylsulfate reductase alpha-subunit (EC 1.8.99.2)	bi	96.11	Adenylylsulfate reductase alpha-subunit (EC 1.8.99.2)	bi	100	Adenylylsulfate reductase alpha-subunit (EC 1.8.99.2)
2-dehydro-3-deoxygluconate kinase (EC 2.7.1.45)	bi	96.13	2-dehydro-3-deoxygluconate kinase (EC 2.7.1.45)	bi	100	2-dehydro-3-deoxygluconate kinase (EC 2.7.1.45)
PTS system, maltose and glucose-specific IIC component (EC 2.7.1.69) / PTS system, maltose and glucose-specific IIB component (EC 2.7.1.69)	bi	96.13	PTS system, maltose and glucose-specific IIC component (EC 2.7.1.69) / PTS system, maltose and glucose-specific IIB component (EC 2.7.1.69)	bi	100	PTS system, maltose and glucose-specific IIC component (EC 2.7.1.69) / PTS system, maltose and glucose-specific IIB component (EC 2.7.1.69)
Xanthine dehydrogenase iron-sulfur subunit (EC 1.17.1.4)	bi	96.13	Xanthine dehydrogenase iron-sulfur subunit (EC 1.17.1.4)	bi	100	Xanthine dehydrogenase iron-sulfur subunit (EC 1.17.1.4)
putative Cof-like hydrolase	bi	96.14	putative Cof-like hydrolase	bi	100	putative Cof-like hydrolase
hypothetical protein	bi	96.14	hypothetical protein	bi	100	hypothetical protein
Phosphoglucomutase (EC 5.4.2.2)	bi	96.15	Phosphoglucomutase (EC 5.4.2.2)	bi	100	Phosphoglucomutase (EC 5.4.2.2)
RNA polymerase sporulation specific sigma factor SigH	bi	96.17	RNA polymerase sporulation specific sigma factor SigH	bi	97.45	RNA polymerase sporulation specific sigma factor SigH
50S ribosomal subunit maturation GTPase RbgA (B. subtilis YlqF)	bi	96.17	50S ribosomal subunit maturation GTPase RbgA (B. subtilis YlqF)	bi	100	50S ribosomal subunit maturation GTPase RbgA (B. subtilis YlqF)
Multi antimicrobial extrusion protein (Na(+)/drug antiporter), MATE family of MDR efflux pumps	bi	96.17	Multi antimicrobial extrusion protein (Na(+)/drug antiporter), MATE family of MDR efflux pumps	bi	100	Multi antimicrobial extrusion protein (Na(+)/drug antiporter), MATE family of MDR efflux pumps
6-phosphogluconate dehydrogenase, decarboxylating (EC 1.1.1.44)	bi	96.17	6-phosphogluconate dehydrogenase, decarboxylating (EC 1.1.1.44)	bi	100	6-phosphogluconate dehydrogenase, decarboxylating (EC 1.1.1.44)
Mobile element protein	uni	96.18	Mobile element protein	bi	100	Mobile element protein
Ribonuclease HII (EC 3.1.26.4)	bi	96.18	Ribonuclease HII (EC 3.1.26.4)	bi	99.62	Ribonuclease HII (EC 3.1.26.4)
Alanyl-tRNA synthetase (EC 6.1.1.7)	bi	96.19	Alanyl-tRNA synthetase (EC 6.1.1.7)	bi	96.07	Alanyl-tRNA synthetase (EC 6.1.1.7)
DNA repair exonuclease family protein YhaO	bi	96.2	DNA repair exonuclease family protein YhaO	bi	100	DNA repair exonuclease family protein YhaO
putative NADH-dependent flavin oxidoreductase	bi	96.21	2,4-dienoyl-CoA reductase [NADPH] (EC 1.3.1.34)	bi	100	putative NADH-dependent flavin oxidoreductase
Arsenical-resistance protein ACR3	bi	96.22	Arsenical-resistance protein ACR3	bi	100	Arsenical-resistance protein ACR3
Phosphoheptose isomerase 1 (EC 5.3.1.-)	bi	96.22	Phosphoheptose isomerase 1 (EC 5.3.1.-)	bi	100	Phosphoheptose isomerase 1 (EC 5.3.1.-)
conserved hypothetical protein	bi	96.23	conserved hypothetical protein	bi	100	conserved hypothetical protein
LSU m3Psi1915 methyltransferase RlmH	bi	96.23	LSU m3Psi1915 methyltransferase RlmH	bi	100	LSU m3Psi1915 methyltransferase RlmH
hypothetical protein	bi	96.23	hypothetical protein	bi	100	hypothetical protein
Mobile element protein	uni	96.24	Mobile element protein	bi	100	Mobile element protein
hypothetical protein	bi	96.25	hypothetical protein	bi	100	hypothetical protein
hypothetical protein	bi	96.25	hypothetical protein	bi	100	hypothetical protein
Transcription-repair coupling factor	bi	96.25	Transcription-repair coupling factor	bi	100	Transcription-repair coupling factor
2-deoxy-D-gluconate 3-dehydrogenase (EC 1.1.1.125)	bi	96.25	2-deoxy-D-gluconate 3-dehydrogenase (EC 1.1.1.125)	bi	100	2-deoxy-D-gluconate 3-dehydrogenase (EC 1.1.1.125)
UDP-N-acetylmuramoylalanine--D-glutamate ligase (EC 6.3.2.9)	bi	96.26	UDP-N-acetylmuramoylalanine--D-glutamate ligase (EC 6.3.2.9)	bi	100	UDP-N-acetylmuramoylalanine--D-glutamate ligase (EC 6.3.2.9)
NLPA lipoprotein	bi	96.26	hypothetical protein	bi	100	NLPA lipoprotein
Ribulose-phosphate 3-epimerase (EC 5.1.3.1)	bi	96.26	Ribulose-phosphate 3-epimerase (EC 5.1.3.1)	bi	100	Ribulose-phosphate 3-epimerase (EC 5.1.3.1)
Small protein similar to cysteinyl-tRNA synthetase	bi	96.27	Small protein similar to cysteinyl-tRNA synthetase	bi	100	Small protein similar to cysteinyl-tRNA synthetase
Cell division protein FtsX	bi	96.27	Cell division protein FtsX	bi	100	Cell division protein FtsX
dTDP-4-dehydrorhamnose reductase (EC 1.1.1.133)	bi	96.27	dTDP-4-dehydrorhamnose reductase (EC 1.1.1.133)	bi	100	dTDP-4-dehydrorhamnose reductase (EC 1.1.1.133)
Aminoacyl-histidine dipeptidase (Peptidase D) (EC 3.4.13.3)	bi	96.28	Aminoacyl-histidine dipeptidase (Peptidase D) (EC 3.4.13.3)	bi	100	Aminoacyl-histidine dipeptidase (Peptidase D) (EC 3.4.13.3)
Enolase (EC 4.2.1.11)	bi	96.29	Enolase (EC 4.2.1.11)	bi	100	Enolase (EC 4.2.1.11)
Transcriptional regulator, LysR family	bi	96.3	Transcriptional regulator, LysR family	bi	100	Transcriptional regulator, LysR family
hypothetical protein	bi	96.3	hypothetical protein	bi	100	hypothetical protein
Macrolide-specific efflux protein MacA	bi	96.3	Macrolide-specific efflux protein MacA	bi	100	Macrolide-specific efflux protein MacA
hypothetical protein	bi	96.3	hypothetical protein	bi	100	hypothetical protein
GTP-binding protein Era	bi	96.3	GTP-binding protein Era	bi	100	GTP-binding protein Era
DNA repair protein RadA	bi	96.3	DNA repair protein RadA	bi	99.56	DNA repair protein RadA
Bis(5&#39;-nucleosyl)-tetraphosphatase (asymmetrical) (EC 3.6.1.17)	bi	96.3	Bis(5&#39;-nucleosyl)-tetraphosphatase (asymmetrical) (EC 3.6.1.17)	bi	100	Bis(5&#39;-nucleosyl)-tetraphosphatase (asymmetrical) (EC 3.6.1.17)
Ribonucleotide reductase of class II (coenzyme B12-dependent) (EC 1.17.4.1)	bi	96.32	Ribonucleotide reductase of class II (coenzyme B12-dependent) (EC 1.17.4.1)	bi	100	Ribonucleotide reductase of class II (coenzyme B12-dependent) (EC 1.17.4.1)
Xanthine dehydrogenase, molybdenum binding subunit (EC 1.17.1.4)	bi	96.32	Xanthine dehydrogenase, molybdenum binding subunit (EC 1.17.1.4)	bi	100	Xanthine dehydrogenase, molybdenum binding subunit (EC 1.17.1.4)
Multimodular transpeptidase-transglycosylase (EC 2.4.1.129) (EC 3.4.-.-)	bi	96.33	Multimodular transpeptidase-transglycosylase (EC 2.4.1.129) (EC 3.4.-.-)	bi	100	Multimodular transpeptidase-transglycosylase (EC 2.4.1.129) (EC 3.4.-.-)
hypothetical protein	bi	96.34	Nucleotidyltransferase (EC 2.7.7.-)	bi	100	hypothetical protein
Transketolase, N-terminal section (EC 2.2.1.1)	bi	96.34	Transketolase, N-terminal section (EC 2.2.1.1)	bi	100	Transketolase, N-terminal section (EC 2.2.1.1)
NADPH dependent preQ0 reductase (EC 1.7.1.13)	bi	96.34	NADPH dependent preQ0 reductase (EC 1.7.1.13)	bi	100	NADPH dependent preQ0 reductase (EC 1.7.1.13)
hypothetical protein	bi	96.34	hypothetical protein	bi	100	hypothetical protein
COG0488: ATPase components of ABC transporters with duplicated ATPase domains	uni	96.34	COG0488: ATPase components of ABC transporters with duplicated ATPase domains	uni	100	COG0488: ATPase components of ABC transporters with duplicated ATPase domains
Phosphoribosylaminoimidazole carboxylase catalytic subunit (EC 4.1.1.21)	bi	96.34	Phosphoribosylaminoimidazole carboxylase catalytic subunit (EC 4.1.1.21)	bi	100	Phosphoribosylaminoimidazole carboxylase catalytic subunit (EC 4.1.1.21)
tRNA dihydrouridine synthase B (EC 1.-.-.-)	bi	96.34	tRNA dihydrouridine synthase B (EC 1.-.-.-)	bi	100	tRNA dihydrouridine synthase B (EC 1.-.-.-)
Lipid A biosynthesis lauroyl acyltransferase (EC 2.3.1.-)	bi	96.35	Lipid A biosynthesis lauroyl acyltransferase (EC 2.3.1.-)	bi	100	Lipid A biosynthesis lauroyl acyltransferase (EC 2.3.1.-)
Quinolinate synthetase (EC 2.5.1.72)	bi	96.35	Quinolinate synthetase (EC 2.5.1.72)	bi	100	Quinolinate synthetase (EC 2.5.1.72)
ATPase, AAA family	bi	96.36	ATPase, AAA family	bi	100	ATPase, AAA family
Cell division protein FtsI [Peptidoglycan synthetase] (EC 2.4.1.129)	bi	96.36	Cell division protein FtsI [Peptidoglycan synthetase] (EC 2.4.1.129)	bi	100	Cell division protein FtsI [Peptidoglycan synthetase] (EC 2.4.1.129)
hypothetical protein	bi	96.36	hypothetical protein	bi	100	hypothetical protein
MoxR-like ATPases	bi	96.37	MoxR-like ATPases	bi	100	MoxR-like ATPases
sodium-solute symporter, putative	bi	96.37	Na+/solute symporter	bi	100	sodium-solute symporter, putative
Putative Holliday junction resolvase (EC 3.1.-.-)	bi	96.38	Putative Holliday junction resolvase (EC 3.1.-.-)	bi	100	Putative Holliday junction resolvase (EC 3.1.-.-)
Sulfate transport system permease protein CysW	bi	96.38	Sulfate transport system permease protein CysW	bi	100	Sulfate transport system permease protein CysW
Hypothetical protein Cj1505c	bi	96.39	Hypothetical protein Cj1505c	bi	100	Hypothetical protein Cj1505c
hypothetical protein	bi	96.39	hypothetical protein	bi	100	hypothetical protein
Type I restriction-modification system, restriction subunit R (EC 3.1.21.3)	bi	96.39	Type I restriction-modification system, restriction subunit R (EC 3.1.21.3)	uni	98.8	Type I restriction-modification system, restriction subunit R (EC 3.1.21.3)
hypothetical protein	bi	96.4	hypothetical protein	bi	100	hypothetical protein
hypothetical protein	bi	96.4	hypothetical protein	bi	100	hypothetical protein
Electron transfer flavoprotein, alpha subunit	bi	96.4	Electron transfer flavoprotein, alpha subunit	bi	100	Electron transfer flavoprotein, alpha subunit
DNA repair protein RecN	bi	96.42	DNA repair protein RecN	bi	100	DNA repair protein RecN
Cold-shock DEAD-box protein A	bi	96.42	Cold-shock DEAD-box protein A	bi	100	Cold-shock DEAD-box protein A
MEMBRANE FUSION PROTEIN MTRC	bi	96.42	Secretion protein HlyD	bi	100	MEMBRANE FUSION PROTEIN MTRC
Riboflavin kinase (EC 2.7.1.26) / FMN adenylyltransferase (EC 2.7.7.2)	bi	96.43	Riboflavin kinase (EC 2.7.1.26) / FMN adenylyltransferase (EC 2.7.7.2)	bi	100	Riboflavin kinase (EC 2.7.1.26) / FMN adenylyltransferase (EC 2.7.7.2)
hypothetical protein	bi	96.43	hypothetical protein	bi	100	hypothetical protein
Hypothetical protein UPF0052	bi	96.43	Hypothetical protein UPF0052	bi	100	Hypothetical protein UPF0052
Phosphoglucosamine mutase (EC 5.4.2.10)	bi	96.45	Phosphoglucosamine mutase (EC 5.4.2.10)	bi	98.45	Phosphoglucosamine mutase (EC 5.4.2.10)
Oligopeptide transport system permease protein OppB (TC 3.A.1.5.1)	bi	96.45	Oligopeptide transport system permease protein OppB (TC 3.A.1.5.1)	bi	100	Oligopeptide transport system permease protein OppB (TC 3.A.1.5.1)
Permease of the drug/metabolite transporter (DMT) superfamily	bi	96.45	Permease of the drug/metabolite transporter (DMT) superfamily	bi	99.29	Permease of the drug/metabolite transporter (DMT) superfamily
Phosphate regulon transcriptional regulatory protein PhoB (SphR)	bi	96.46	Phosphate regulon transcriptional regulatory protein PhoB (SphR)	bi	100	Phosphate regulon transcriptional regulatory protein PhoB (SphR)
Cytoplasmic hypothetical protein DUF199, a subgroup	bi	96.46	Cytoplasmic hypothetical protein DUF199, a subgroup	bi	100	Cytoplasmic hypothetical protein DUF199, a subgroup
Phosphocarrier protein of PTS system	bi	96.47	Phosphocarrier protein of PTS system	bi	100	Phosphocarrier protein of PTS system
Peptidase, M23/M37 family	bi	96.47	Peptidase, M23/M37 family	bi	100	Peptidase, M23/M37 family
N-acetyl-L,L-diaminopimelate deacetylase (EC 3.5.1.47)	bi	96.47	N-acetyl-L,L-diaminopimelate deacetylase (EC 3.5.1.47)	bi	100	N-acetyl-L,L-diaminopimelate deacetylase (EC 3.5.1.47)
hypothetical protein	bi	96.47	conserved hypothetical protein	bi	100	hypothetical protein
outer membrane chaperone Skp (OmpH)	bi	96.48	outer membrane chaperone Skp (OmpH)	bi	100	outer membrane chaperone Skp (OmpH)
DNA primase (EC 2.7.7.-)	bi	96.48	DNA primase (EC 2.7.7.-)	bi	100	DNA primase (EC 2.7.7.-)
hypothetical protein	bi	96.49	hypothetical protein	bi	100	hypothetical protein
Nitrilase 1 (EC 3.5.5.1)	bi	96.49	Nitrilase 1 (EC 3.5.5.1)	bi	100	Nitrilase 1 (EC 3.5.5.1)
FIG146085: 3&#39;-to-5&#39; oligoribonuclease A, Bacillus type	bi	96.5	FIG146085: 3&#39;-to-5&#39; oligoribonuclease A, Bacillus type	bi	100	FIG146085: 3&#39;-to-5&#39; oligoribonuclease A, Bacillus type
Dihydrofolate synthase (EC 6.3.2.12) / Folylpolyglutamate synthase (EC 6.3.2.17)	bi	96.5	Dihydrofolate synthase (EC 6.3.2.12) / Folylpolyglutamate synthase (EC 6.3.2.17)	bi	100	Dihydrofolate synthase (EC 6.3.2.12) / Folylpolyglutamate synthase (EC 6.3.2.17)
COG2740: Predicted nucleic-acid-binding protein implicated in transcription termination	bi	96.51	COG2740: Predicted nucleic-acid-binding protein implicated in transcription termination	bi	100	COG2740: Predicted nucleic-acid-binding protein implicated in transcription termination
transporter	bi	96.51	transporter	bi	100	transporter
Threonine dehydratase (EC 4.3.1.19)	bi	96.52	Threonine dehydratase (EC 4.3.1.19)	bi	100	Threonine dehydratase (EC 4.3.1.19)
Electron transfer flavoprotein, beta subunit	bi	96.54	Electron transfer flavoprotein, beta subunit	bi	100	Electron transfer flavoprotein, beta subunit
ATP-dependent protease LonB-like Type I	bi	96.54	ATP-dependent protease LonB-like Type I	bi	99.69	ATP-dependent protease LonB-like Type I
hypothetical protein	bi	96.54	hypothetical protein	bi	100	hypothetical protein
FIG092679: Fe-S oxidoreductase	bi	96.54	FIG092679: Fe-S oxidoreductase	bi	100	FIG092679: Fe-S oxidoreductase
polysaccharide pyruvyl transferase	bi	96.55	polysaccharide pyruvyl transferase	bi	98.41	polysaccharide pyruvyl transferase
Muramoyltetrapeptide carboxypeptidase (EC 3.4.17.13)	bi	96.55	Muramoyltetrapeptide carboxypeptidase (EC 3.4.17.13)	bi	100	Muramoyltetrapeptide carboxypeptidase (EC 3.4.17.13)
Integral membrane protein TerC	bi	96.55	Integral membrane protein TerC	bi	100	Integral membrane protein TerC
Ribosomal large subunit pseudouridine synthase D (EC 4.2.1.70)	bi	96.56	Ribosomal large subunit pseudouridine synthase D (EC 4.2.1.70)	bi	100	Ribosomal large subunit pseudouridine synthase D (EC 4.2.1.70)
RND efflux system, inner membrane transporter CmeB	bi	96.57	RND efflux system, inner membrane transporter CmeB	bi	100	RND efflux system, inner membrane transporter CmeB
Guanylate kinase (EC 2.7.4.8)	bi	96.57	Guanylate kinase (EC 2.7.4.8)	bi	100	Guanylate kinase (EC 2.7.4.8)
Thymidylate synthase (EC 2.1.1.45)	bi	96.58	Thymidylate synthase (EC 2.1.1.45)	bi	99.24	Thymidylate synthase (EC 2.1.1.45)
Ribonuclease P protein component (EC 3.1.26.5)	bi	96.58	Ribonuclease P protein component (EC 3.1.26.5)	bi	100	Ribonuclease P protein component (EC 3.1.26.5)
peptidase, U32 family large subunit [C1]	bi	96.58	peptidase, U32 family large subunit [C1]	bi	99.51	peptidase, U32 family large subunit [C1]
Phosphate transport system permease protein PstA (TC 3.A.1.7.1)	bi	96.58	Phosphate transport system permease protein PstA (TC 3.A.1.7.1)	bi	100	Phosphate transport system permease protein PstA (TC 3.A.1.7.1)
tRNA (guanine46-N7-)-methyltransferase (EC 2.1.1.33)	bi	96.58	tRNA (guanine46-N7-)-methyltransferase (EC 2.1.1.33)	bi	100	tRNA (guanine46-N7-)-methyltransferase (EC 2.1.1.33)
[NiFe] hydrogenase metallocenter assembly protein HypD	bi	96.59	[NiFe] hydrogenase metallocenter assembly protein HypD	bi	100	[NiFe] hydrogenase metallocenter assembly protein HypD
Sulfate and thiosulfate import ATP-binding protein CysA (EC 3.6.3.25)	bi	96.6	Sulfate and thiosulfate import ATP-binding protein CysA (EC 3.6.3.25)	bi	100	Sulfate and thiosulfate import ATP-binding protein CysA (EC 3.6.3.25)
Protein serine/threonine phosphatase PrpC, regulation of stationary phase	bi	96.6	Protein serine/threonine phosphatase PrpC, regulation of stationary phase	bi	100	Protein serine/threonine phosphatase PrpC, regulation of stationary phase
hypothetical protein	bi	96.6	hypothetical protein	bi	100	hypothetical protein
Adenosylcobinamide-phosphate synthase	bi	96.6	Adenosylcobinamide-phosphate synthase	bi	100	Adenosylcobinamide-phosphate synthase
DNA polymerase I (EC 2.7.7.7)	bi	96.62	DNA polymerase I (EC 2.7.7.7)	bi	100	DNA polymerase I (EC 2.7.7.7)
1-hydroxy-2-methyl-2-(E)-butenyl 4-diphosphate synthase (EC 1.17.7.1)	bi	96.62	1-hydroxy-2-methyl-2-(E)-butenyl 4-diphosphate synthase (EC 1.17.7.1)	bi	100	1-hydroxy-2-methyl-2-(E)-butenyl 4-diphosphate synthase (EC 1.17.7.1)
hypothetical protein	bi	96.62	hypothetical protein	bi	100	hypothetical protein
Branched-chain amino acid transport system carrier protein	bi	96.62	Branched-chain amino acid transport system carrier protein	bi	100	Branched-chain amino acid transport system carrier protein
D-3-phosphoglycerate dehydrogenase (EC 1.1.1.95)	bi	96.62	D-3-phosphoglycerate dehydrogenase (EC 1.1.1.95)	bi	100	D-3-phosphoglycerate dehydrogenase (EC 1.1.1.95)
Diaminopimelate decarboxylase (EC 4.1.1.20)	bi	96.64	Diaminopimelate decarboxylase (EC 4.1.1.20)	bi	100	Diaminopimelate decarboxylase (EC 4.1.1.20)
hypothetical protein	bi	96.64	hypothetical protein	bi	100	hypothetical protein
Substrate-specific component PanT of predicted pantothenate ECF transporter	bi	96.65	Substrate-specific component PanT of predicted pantothenate ECF transporter	bi	100	Substrate-specific component PanT of predicted pantothenate ECF transporter
Pili retraction protein pilT	bi	96.67	Pili retraction protein pilT	uni	99.67	Pili retraction protein pilT
16S rRNA processing protein RimM	bi	96.67	16S rRNA processing protein RimM	bi	99.33	16S rRNA processing protein RimM
Endonuclease III (EC 4.2.99.18)	bi	96.67	Endonuclease III (EC 4.2.99.18)	bi	100	Endonuclease III (EC 4.2.99.18)
Peptidoglycan N-acetylglucosamine deacetylase (EC 3.5.1.-)	bi	96.67	Peptidoglycan N-acetylglucosamine deacetylase (EC 3.5.1.-)	bi	100	Peptidoglycan N-acetylglucosamine deacetylase (EC 3.5.1.-)
Phosphopentomutase (EC 5.4.2.7)	bi	96.67	Phosphopentomutase (EC 5.4.2.7)	bi	100	Phosphopentomutase (EC 5.4.2.7)
hypothetical protein	bi	96.67	hypothetical protein	bi	100	hypothetical protein
hypothetical protein	bi	96.68	hypothetical protein	bi	97.51	hypothetical protein
N-acetylmannosaminyltransferase (EC 2.4.1.187)	bi	96.71	N-acetylmannosaminyltransferase (EC 2.4.1.187)	bi	100	N-acetylmannosaminyltransferase (EC 2.4.1.187)
hypothetical protein	bi	96.71	hypothetical protein	bi	100	hypothetical protein
hypothetical protein	bi	96.72	hypothetical protein	bi	100	hypothetical protein
Multi antimicrobial extrusion protein (Na(+)/drug antiporter), MATE family of MDR efflux pumps	bi	96.72	hypothetical protein	bi	100	Multi antimicrobial extrusion protein (Na(+)/drug antiporter), MATE family of MDR efflux pumps
Sodium-dependent transporter	bi	96.73	Sodium-dependent transporter	bi	100	Sodium-dependent transporter
O-acetylhomoserine sulfhydrylase (EC 2.5.1.49) / O-succinylhomoserine sulfhydrylase (EC 2.5.1.48)	bi	96.73	O-acetylhomoserine sulfhydrylase (EC 2.5.1.49) / O-succinylhomoserine sulfhydrylase (EC 2.5.1.48)	bi	100	O-acetylhomoserine sulfhydrylase (EC 2.5.1.49) / O-succinylhomoserine sulfhydrylase (EC 2.5.1.48)
Methionine ABC transporter substrate-binding protein	bi	96.74	Methionine ABC transporter substrate-binding protein	bi	100	Methionine ABC transporter substrate-binding protein
Zinc ABC transporter, periplasmic-binding protein ZnuA	bi	96.74	Zinc ABC transporter, periplasmic-binding protein ZnuA	bi	100	Zinc ABC transporter, periplasmic-binding protein ZnuA
Xylulose kinase (EC 2.7.1.17)	uni	96.75	Xylulose kinase (EC 2.7.1.17)	bi	100	Xylulose kinase (EC 2.7.1.17)
thioredoxin 1, redox factor	bi	96.75	Thioredoxin	bi	100	thioredoxin 1, redox factor
Ribonucleotide reductase transcriptional regulator NrdR	bi	96.75	Ribonucleotide reductase transcriptional regulator NrdR	bi	100	Ribonucleotide reductase transcriptional regulator NrdR
UDP-N-acetylmuramate--alanine ligase (EC 6.3.2.8)	bi	96.75	UDP-N-acetylmuramate--alanine ligase (EC 6.3.2.8)	bi	100	UDP-N-acetylmuramate--alanine ligase (EC 6.3.2.8)
S-layer domain protein domain protein	bi	96.75	S-layer domain protein domain protein	bi	100	S-layer domain protein domain protein
NLP/P60	bi	96.76	NLP/P60	bi	100	NLP/P60
Protein-export membrane protein SecF (TC 3.A.5.1.1)	bi	96.76	Protein-export membrane protein SecF (TC 3.A.5.1.1)	bi	100	Protein-export membrane protein SecF (TC 3.A.5.1.1)
NADPH-dependent FMN reductase	bi	96.79	iron-sulfur flavoprotein	bi	100	NADPH-dependent FMN reductase
L-serine dehydratase, beta subunit (EC 4.3.1.17)	bi	96.8	L-serine dehydratase, beta subunit (EC 4.3.1.17)	bi	100	L-serine dehydratase, beta subunit (EC 4.3.1.17)
Fumarate hydratase class II (EC 4.2.1.2)	bi	96.8	Fumarate hydratase class II (EC 4.2.1.2)	bi	100	Fumarate hydratase class II (EC 4.2.1.2)
Anthranilate synthase, amidotransferase component (EC 4.1.3.27)	bi	96.81	Anthranilate synthase, amidotransferase component (EC 4.1.3.27)	bi	100	Anthranilate synthase, amidotransferase component (EC 4.1.3.27)
Arginyl-tRNA synthetase (EC 6.1.1.19)	uni	96.82	Arginyl-tRNA synthetase (EC 6.1.1.19)	uni	98.73	Arginyl-tRNA synthetase (EC 6.1.1.19)
Formate efflux transporter (TC 2.A.44 family)	bi	96.83	Formate efflux transporter (TC 2.A.44 family)	bi	100	Formate efflux transporter (TC 2.A.44 family)
Mammalian cell entry related domain protein	bi	96.84	Mammalian cell entry related domain protein	bi	100	Mammalian cell entry related domain protein
Cell division protein FtsH (EC 3.4.24.-)	uni	96.84	Cell division protein FtsH (EC 3.4.24.-)	uni	100	Cell division protein FtsH (EC 3.4.24.-)
hypothetical protein	bi	96.85	hypothetical protein	bi	100	hypothetical protein
Cytidylate kinase (EC 2.7.4.14)	bi	96.85	Cytidylate kinase (EC 2.7.4.14)	bi	100	Cytidylate kinase (EC 2.7.4.14)
Queuosine Biosynthesis QueC ATPase	bi	96.85	Queuosine Biosynthesis QueC ATPase	bi	100	Queuosine Biosynthesis QueC ATPase
Soluble lytic murein transglycosylase precursor (EC 3.2.1.-)	bi	96.86	Soluble lytic murein transglycosylase precursor (EC 3.2.1.-)	bi	100	Soluble lytic murein transglycosylase precursor (EC 3.2.1.-)
hypothetical protein	bi	96.86	hypothetical protein	bi	100	hypothetical protein
metallophosphoesterase	bi	96.86	metallophosphoesterase	bi	100	metallophosphoesterase
N-acetylglucosamine-6-phosphate deacetylase (EC 3.5.1.25)	bi	96.88	N-acetylglucosamine-6-phosphate deacetylase (EC 3.5.1.25)	bi	100	N-acetylglucosamine-6-phosphate deacetylase (EC 3.5.1.25)
Glucose-1-phosphate adenylyltransferase (EC 2.7.7.27)	bi	96.89	Glucose-1-phosphate adenylyltransferase (EC 2.7.7.27)	bi	99.22	Glucose-1-phosphate adenylyltransferase (EC 2.7.7.27)
conserved hypothetical protein	bi	96.89	conserved hypothetical protein	bi	100	conserved hypothetical protein
Anthranilate phosphoribosyltransferase (EC 2.4.2.18)	bi	96.89	Anthranilate phosphoribosyltransferase (EC 2.4.2.18)	bi	100	Anthranilate phosphoribosyltransferase (EC 2.4.2.18)
ATPase component of general energizing module of ECF transporters	bi	96.9	ATPase component of general energizing module of ECF transporters	bi	100	ATPase component of general energizing module of ECF transporters
Chaperone protein DnaJ	bi	96.91	Chaperone protein DnaJ	bi	100	Chaperone protein DnaJ
hypothetical protein	bi	96.91	hypothetical protein	bi	100	hypothetical protein
UTP--glucose-1-phosphate uridylyltransferase (EC 2.7.7.9)	uni	96.91	UTP--glucose-1-phosphate uridylyltransferase (EC 2.7.7.9)	uni	98.97	UTP--glucose-1-phosphate uridylyltransferase (EC 2.7.7.9)
ClpB protein	bi	96.91	ClpB protein	bi	100	ClpB protein
Uridine kinase (EC 2.7.1.48)	bi	96.91	Uridine kinase (EC 2.7.1.48)	bi	100	Uridine kinase (EC 2.7.1.48)
Spermidine Putrescine ABC transporter permease component potC (TC_3.A.1.11.1)	bi	96.91	Spermidine Putrescine ABC transporter permease component potC (TC_3.A.1.11.1)	bi	100	Spermidine Putrescine ABC transporter permease component potC (TC_3.A.1.11.1)
Glutamine ABC transporter, periplasmic glutamine-binding protein (TC 3.A.1.3.2)	bi	96.92	Glutamine ABC transporter, periplasmic glutamine-binding protein (TC 3.A.1.3.2)	bi	100	Glutamine ABC transporter, periplasmic glutamine-binding protein (TC 3.A.1.3.2)
Gluconokinase (EC 2.7.1.12)	bi	96.92	Gluconokinase (EC 2.7.1.12)	bi	100	Gluconokinase (EC 2.7.1.12)
Acetylornithine aminotransferase (EC 2.6.1.11)	bi	96.92	Acetylornithine aminotransferase (EC 2.6.1.11)	bi	100	Acetylornithine aminotransferase (EC 2.6.1.11)
COG0488: ATPase components of ABC transporters with duplicated ATPase domains	bi	96.92	COG0488: ATPase components of ABC transporters with duplicated ATPase domains	bi	100	COG0488: ATPase components of ABC transporters with duplicated ATPase domains
tRNA pseudouridine synthase B (EC 4.2.1.70)	bi	96.93	tRNA pseudouridine synthase B (EC 4.2.1.70)	bi	100	tRNA pseudouridine synthase B (EC 4.2.1.70)
Voltage gated chloride channel family protein	bi	96.93	Cl- channel, voltage-gated family protein	bi	100	Voltage gated chloride channel family protein
protein of unknown function DUF445	bi	96.93	protein of unknown function DUF445	bi	100	protein of unknown function DUF445
Cell division protein MraZ	bi	96.94	Cell division protein MraZ	bi	100	Cell division protein MraZ
Mobile element protein	uni	96.94	Mobile element protein	bi	100	Mobile element protein
Excinuclease ABC subunit A	bi	96.95	Excinuclease ABC subunit A	bi	100	Excinuclease ABC subunit A
Phosphoenolpyruvate carboxykinase [ATP] (EC 4.1.1.49)	bi	96.95	Phosphoenolpyruvate carboxykinase [ATP] (EC 4.1.1.49)	bi	100	Phosphoenolpyruvate carboxykinase [ATP] (EC 4.1.1.49)
Iron-sulfur cluster assembly protein SufB	bi	96.96	Iron-sulfur cluster assembly protein SufB	bi	100	Iron-sulfur cluster assembly protein SufB
hypothetical protein	bi	96.96	hypothetical protein	bi	100	hypothetical protein
Mobile element protein	uni	96.97	Mobile element protein	bi	99.63	Mobile element protein
Enoyl-CoA hydratase (EC 4.2.1.17)	bi	96.97	Enoyl-CoA hydratase (EC 4.2.1.17)	bi	100	Enoyl-CoA hydratase (EC 4.2.1.17)
hypothetical protein	bi	96.97	hypothetical protein	bi	100	hypothetical protein
Homoserine dehydrogenase (EC 1.1.1.3)	bi	96.97	Homoserine dehydrogenase (EC 1.1.1.3)	bi	100	Homoserine dehydrogenase (EC 1.1.1.3)
DNA ligase (EC 6.5.1.2)	bi	96.98	DNA ligase (EC 6.5.1.2)	bi	100	DNA ligase (EC 6.5.1.2)
Glutaminyl-tRNA synthetase (EC 6.1.1.18)	bi	96.98	Glutaminyl-tRNA synthetase (EC 6.1.1.18)	bi	100	Glutaminyl-tRNA synthetase (EC 6.1.1.18)
Deoxyribonucleoside regulator DeoR (transcriptional repressor)	uni	96.99	Deoxyribonucleoside regulator DeoR (transcriptional repressor)	uni	99.26	Deoxyribonucleoside regulator DeoR (transcriptional repressor)
Threonine synthase (EC 4.2.3.1)	bi	97	Threonine synthase (EC 4.2.3.1)	bi	100	Threonine synthase (EC 4.2.3.1)
Sodium-dependent transporter	bi	97	Sodium-dependent transporter	bi	100	Sodium-dependent transporter
Acetolactate synthase small subunit (EC 2.2.1.6)	bi	97.01	Acetolactate synthase small subunit (EC 2.2.1.6)	bi	100	Acetolactate synthase small subunit (EC 2.2.1.6)
YgjD/Kae1/Qri7 family, required for threonylcarbamoyladenosine (t(6)A) formation in tRNA	bi	97.02	YgjD/Kae1/Qri7 family, required for threonylcarbamoyladenosine (t(6)A) formation in tRNA	bi	100	YgjD/Kae1/Qri7 family, required for threonylcarbamoyladenosine (t(6)A) formation in tRNA
Dephospho-CoA kinase (EC 2.7.1.24)	bi	97.03	Dephospho-CoA kinase (EC 2.7.1.24)	bi	100	Dephospho-CoA kinase (EC 2.7.1.24)
ribosomal protein L7Ae/L30e/S12e/Gadd45	bi	97.03	ribosomal protein L7Ae/L30e/S12e/Gadd45	bi	100	ribosomal protein L7Ae/L30e/S12e/Gadd45
3-deoxy-D-manno-octulosonic-acid transferase (EC 2.-.-.-)	bi	97.03	3-deoxy-D-manno-octulosonic-acid transferase (EC 2.-.-.-)	bi	100	3-deoxy-D-manno-octulosonic-acid transferase (EC 2.-.-.-)
Ubiquinone/menaquinone biosynthesis methyltransferase UBIE( EC:2.1.1.- )	bi	97.03	Ubiquinone/menaquinone biosynthesis methyltransferase UBIE( EC:2.1.1.- )	bi	100	Ubiquinone/menaquinone biosynthesis methyltransferase UBIE( EC:2.1.1.- )
Glucosamine--fructose-6-phosphate aminotransferase [isomerizing] (EC 2.6.1.16)	bi	97.04	Glucosamine--fructose-6-phosphate aminotransferase [isomerizing] (EC 2.6.1.16)	bi	100	Glucosamine--fructose-6-phosphate aminotransferase [isomerizing] (EC 2.6.1.16)
Putative inner membrane protein	bi	97.04	Putative inner membrane protein	bi	99.77	Putative inner membrane protein
4-hydroxybutyrate coenzyme A transferase	bi	97.05	4-hydroxybutyrate coenzyme A transferase	bi	100	4-hydroxybutyrate coenzyme A transferase
Phosphoribosyl-AMP cyclohydrolase (EC 3.5.4.19) / Phosphoribosyl-ATP pyrophosphatase (EC 3.6.1.31)	bi	97.05	Phosphoribosyl-AMP cyclohydrolase (EC 3.5.4.19) / Phosphoribosyl-ATP pyrophosphatase (EC 3.6.1.31)	bi	100	Phosphoribosyl-AMP cyclohydrolase (EC 3.5.4.19) / Phosphoribosyl-ATP pyrophosphatase (EC 3.6.1.31)
hypothetical protein	bi	97.06	hypothetical protein	bi	100	hypothetical protein
RNA polymerase sigma factor RpoH	bi	97.06	RNA polymerase sigma factor RpoH	bi	100	RNA polymerase sigma factor RpoH
CDP-diacylglycerol--serine O-phosphatidyltransferase (EC 2.7.8.8)	bi	97.06	CDP-diacylglycerol--serine O-phosphatidyltransferase (EC 2.7.8.8)	bi	100	CDP-diacylglycerol--serine O-phosphatidyltransferase (EC 2.7.8.8)
Dihydroorotate dehydrogenase, catalytic subunit (EC 1.3.3.1)	bi	97.06	Dihydroorotate dehydrogenase, catalytic subunit (EC 1.3.3.1)	bi	100	Dihydroorotate dehydrogenase, catalytic subunit (EC 1.3.3.1)
Cell division protein FtsH (EC 3.4.24.-)	bi	97.06	Cell division protein FtsH (EC 3.4.24.-)	bi	100	Cell division protein FtsH (EC 3.4.24.-)
FIG01197090: hypothetical protein	bi	97.06	FIG01197090: hypothetical protein	bi	100	FIG01197090: hypothetical protein
permease	bi	97.07	permease	bi	100	permease
Ribosomal protein S12p Asp88 (E. coli) methylthiotransferase	bi	97.07	Ribosomal protein S12p Asp88 (E. coli) methylthiotransferase	bi	100	Ribosomal protein S12p Asp88 (E. coli) methylthiotransferase
Anaerobic nitric oxide reductase flavorubredoxin	bi	97.07	Anaerobic nitric oxide reductase flavorubredoxin	bi	100	Anaerobic nitric oxide reductase flavorubredoxin
Ribosomal protein L11 methyltransferase (EC 2.1.1.-)	bi	97.08	Ribosomal protein L11 methyltransferase (EC 2.1.1.-)	bi	100	Ribosomal protein L11 methyltransferase (EC 2.1.1.-)
FIG01197652: hypothetical protein	bi	97.08	FIG01197652: hypothetical protein	bi	100	hypothetical protein
UDP-N-acetylenolpyruvoylglucosamine reductase (EC 1.1.1.158)	bi	97.08	UDP-N-acetylenolpyruvoylglucosamine reductase (EC 1.1.1.158)	bi	100	UDP-N-acetylenolpyruvoylglucosamine reductase (EC 1.1.1.158)
hypothetical protein	bi	97.09	hypothetical protein	bi	100	hypothetical protein
Formiminotetrahydrofolate cyclodeaminase (EC 4.3.1.4)	bi	97.09	Formiminotetrahydrofolate cyclodeaminase (EC 4.3.1.4)	bi	100	Formiminotetrahydrofolate cyclodeaminase (EC 4.3.1.4)
Electron transport complex protein RnfD	bi	97.09	Electron transport complex protein RnfD	bi	100	Electron transport complex protein RnfD
Cysteine synthase (EC 2.5.1.47)	bi	97.1	Cysteine synthase (EC 2.5.1.47)	bi	98.71	Cysteine synthase (EC 2.5.1.47)
methyltransferase small	bi	97.1	COG4123: Predicted O-methyltransferase	bi	100	COG4123: Predicted O-methyltransferase
hypothetical protein	bi	97.1	hypothetical protein	bi	100	hypothetical protein
Electron transport complex protein RnfE	bi	97.1	Electron transport complex protein RnfE	bi	100	Electron transport complex protein RnfE
Sodium/dicarboxylate symporter	bi	97.11	Sodium/dicarboxylate symporter	bi	100	Sodium/dicarboxylate symporter
hypothetical protein	bi	97.12	hypothetical protein	bi	100	hypothetical protein
NADP-dependent malic enzyme (EC 1.1.1.40)	bi	97.12	NADP-dependent malic enzyme (EC 1.1.1.40)	bi	100	NADP-dependent malic enzyme (EC 1.1.1.40)
Methionine ABC transporter ATP-binding protein	bi	97.12	Methionine ABC transporter ATP-binding protein	bi	100	Methionine ABC transporter ATP-binding protein
similar to Positive regulator of sigma E activity	bi	97.12	similar to Positive regulator of sigma E activity	bi	100	similar to Positive regulator of sigma E activity
ATPase component of general energizing module of ECF transporters	bi	97.13	ATPase component of general energizing module of ECF transporters	bi	100	ATPase component of general energizing module of ECF transporters
Fe-S OXIDOREDUCTASE (1.8.-.-)	bi	97.14	Fe-S OXIDOREDUCTASE (1.8.-.-)	bi	100	Fe-S OXIDOREDUCTASE (1.8.-.-)
exonuclease family	bi	97.14	exonuclease family	bi	100	exonuclease family
2C-methyl-D-erythritol 2,4-cyclodiphosphate synthase( EC:4.6.1.12 )	bi	97.15	2-C-methyl-D-erythritol 4-phosphate cytidylyltransferase (EC 2.7.7.60) / 2-C-methyl-D-erythritol 2,4-cyclodiphosphate synthase (EC 4.6.1.12)	bi	100	2C-methyl-D-erythritol 2,4-cyclodiphosphate synthase( EC:4.6.1.12 )
Aldehyde dehydrogenase B (EC 1.2.1.22)	bi	97.15	Aldehyde dehydrogenase B (EC 1.2.1.22)	bi	100	Aldehyde dehydrogenase B (EC 1.2.1.22)
2-Keto-3-deoxy-D-manno-octulosonate-8-phosphate synthase (EC 2.5.1.55)	bi	97.15	2-Keto-3-deoxy-D-manno-octulosonate-8-phosphate synthase (EC 2.5.1.55)	bi	100	2-Keto-3-deoxy-D-manno-octulosonate-8-phosphate synthase (EC 2.5.1.55)
rRNA small subunit methyltransferase I	bi	97.15	rRNA small subunit methyltransferase I	bi	100	rRNA small subunit methyltransferase I
ABC transporter related	bi	97.15	ABC transporter related	bi	100	ABC transporter related
Predicted hydroxymethylpyrimidine transporter CytX	bi	97.16	Predicted hydroxymethylpyrimidine transporter CytX	bi	100	Predicted hydroxymethylpyrimidine transporter CytX
Butyrate-acetoacetate CoA-transferase subunit B( EC:2.8.3.9 )	bi	97.16	Butyrate-acetoacetate CoA-transferase subunit B( EC:2.8.3.9 )	bi	100	Butyrate-acetoacetate CoA-transferase subunit B( EC:2.8.3.9 )
Ferric uptake regulation protein FUR	bi	97.16	Ferric uptake regulation protein FUR	bi	100	Ferric uptake regulation protein FUR
hypothetical protein	bi	97.17	hypothetical protein	bi	100	hypothetical protein
Thioredoxin	bi	97.17	Thioredoxin	bi	100	Thioredoxin
Uracil phosphoribosyltransferase (EC 2.4.2.9) / Pyrimidine operon regulatory protein PyrR	bi	97.18	Uracil phosphoribosyltransferase (EC 2.4.2.9) / Pyrimidine operon regulatory protein PyrR	bi	100	Uracil phosphoribosyltransferase (EC 2.4.2.9) / Pyrimidine operon regulatory protein PyrR
hypothetical protein	bi	97.18	hypothetical protein	bi	100	hypothetical protein
Peptidase M48, Ste24p precursor	bi	97.18	Peptidase M48, Ste24p precursor	bi	100	Peptidase M48, Ste24p precursor
Small heat shock protein	bi	97.18	heat shock protein, Hsp20 family	bi	100	Small heat shock protein
ATP-dependent DNA helicase RecQ	bi	97.19	ATP-dependent DNA helicase RecQ	bi	100	ATP-dependent DNA helicase RecQ
Uracil-DNA glycosylase, family 4	bi	97.19	Uracil-DNA glycosylase, family 4	bi	100	Uracil-DNA glycosylase, family 4
His repressor	bi	97.2	His repressor	bi	100	His repressor
Methionyl-tRNA synthetase (EC 6.1.1.10)	bi	97.2	Methionyl-tRNA synthetase (EC 6.1.1.10)	bi	100	Methionyl-tRNA synthetase (EC 6.1.1.10)
FIG00588672: hypothetical protein	bi	97.22	hypothetical protein	bi	100	FIG00588672: hypothetical protein
hypothetical protein	bi	97.22	hypothetical protein	bi	100	hypothetical protein
Sodium-dependent transporter	bi	97.22	Sodium-dependent transporter	bi	99.66	Sodium-dependent transporter
Mobile element protein	bi	97.22	Mobile element protein	uni	100	Mobile element protein
Rrf2 family transcriptional regulator	bi	97.22	Rrf2 family transcriptional regulator	bi	100	Rrf2 family transcriptional regulator
DNA mismatch repair protein MutS	bi	97.23	DNA mismatch repair protein MutS	bi	99.88	DNA mismatch repair protein MutS
protein of unknown function DUF140	bi	97.24	protein of unknown function DUF140	bi	100	protein of unknown function DUF140
Phosphoglycerate/bisphosphoglycerate mutase	bi	97.24	Phosphoglycerate/bisphosphoglycerate mutase	bi	100	Phosphoglycerate/bisphosphoglycerate mutase
UTP--glucose-1-phosphate uridylyltransferase (EC 2.7.7.9)	bi	97.24	UTP--glucose-1-phosphate uridylyltransferase (EC 2.7.7.9)	bi	100	UTP--glucose-1-phosphate uridylyltransferase (EC 2.7.7.9)
S-adenosylmethionine decarboxylase proenzyme (EC 4.1.1.50), prokaryotic class 1A	bi	97.24	S-adenosylmethionine decarboxylase proenzyme (EC 4.1.1.50), prokaryotic class 1A	bi	100	S-adenosylmethionine decarboxylase proenzyme (EC 4.1.1.50), prokaryotic class 1A
DNA-directed RNA polymerase alpha subunit (EC 2.7.7.6)	bi	97.24	DNA-directed RNA polymerase alpha subunit (EC 2.7.7.6)	bi	100	DNA-directed RNA polymerase alpha subunit (EC 2.7.7.6)
Alanine racemase (EC 5.1.1.1)	bi	97.24	Alanine racemase (EC 5.1.1.1)	bi	100	Alanine racemase (EC 5.1.1.1)
hypothetical protein	bi	97.25	hypothetical protein	bi	99.39	hypothetical protein
Pyruvate kinase (EC 2.7.1.40)	bi	97.25	Pyruvate kinase (EC 2.7.1.40)	bi	100	Pyruvate kinase (EC 2.7.1.40)
hypothetical protein	bi	97.26	hypothetical protein	bi	100	hypothetical protein
hypothetical protein	bi	97.26	hypothetical protein	bi	100	hypothetical protein
radical SAM domain protein	bi	97.27	radical SAM domain protein	bi	100	radical SAM domain protein
Phenylalanyl-tRNA synthetase beta chain (EC 6.1.1.20)	bi	97.28	Phenylalanyl-tRNA synthetase beta chain (EC 6.1.1.20)	bi	100	Phenylalanyl-tRNA synthetase beta chain (EC 6.1.1.20)
acyltransferase 3	bi	97.28	acyltransferase 3	bi	100	acyltransferase 3
3-oxoacyl-[acyl-carrier-protein] synthase, KASIII (EC 2.3.1.41)	bi	97.28	3-oxoacyl-[acyl-carrier-protein] synthase, KASIII (EC 2.3.1.41)	bi	100	3-oxoacyl-[acyl-carrier-protein] synthase, KASIII (EC 2.3.1.41)
RND efflux system, inner membrane transporter CmeB	uni	97.28	RND efflux system, inner membrane transporter CmeB	bi	100	RND efflux system, inner membrane transporter CmeB
ATP phosphoribosyltransferase regulatory subunit (EC 2.4.2.17)	bi	97.28	ATP phosphoribosyltransferase regulatory subunit (EC 2.4.2.17)	bi	100	ATP phosphoribosyltransferase regulatory subunit (EC 2.4.2.17)
Response regulator receiver	bi	97.29	Response regulator receiver	bi	100	Response regulator receiver
Radical SAM domain protein	bi	97.29	Radical SAM domain protein	bi	100	Radical SAM domain protein
uracil-xanthine permease	bi	97.29	uracil-xanthine permease	bi	99.32	uracil-xanthine permease
Threonine dehydratase (EC 4.3.1.19)	bi	97.29	Threonine dehydratase (EC 4.3.1.19)	bi	100	Threonine dehydratase (EC 4.3.1.19)
hypothetical protein	bi	97.3	hypothetical protein	bi	100	hypothetical protein
Glutamyl-tRNA synthetase (EC 6.1.1.17) @ Glutamyl-tRNA(Gln) synthetase (EC 6.1.1.24)	bi	97.3	Glutamyl-tRNA synthetase (EC 6.1.1.17) @ Glutamyl-tRNA(Gln) synthetase (EC 6.1.1.24)	bi	100	Glutamyl-tRNA synthetase (EC 6.1.1.17) @ Glutamyl-tRNA(Gln) synthetase (EC 6.1.1.24)
LSU ribosomal protein L36p	bi	97.3	LSU ribosomal protein L36p	bi	100	LSU ribosomal protein L36p
Glutamine ABC transporter, periplasmic glutamine-binding protein (TC 3.A.1.3.2)	bi	97.3	Glutamine ABC transporter, periplasmic glutamine-binding protein (TC 3.A.1.3.2)	bi	100	Glutamine ABC transporter, periplasmic glutamine-binding protein (TC 3.A.1.3.2)
Iron-sulfur cluster binding protein	bi	97.3	Iron-sulfur cluster binding protein	bi	99.55	Iron-sulfur cluster binding protein
protein of unknown function aq_054	bi	97.31	protein of unknown function aq_054	bi	100	protein of unknown function aq_054
Acetolactate synthase large subunit (EC 2.2.1.6)	bi	97.31	Acetolactate synthase large subunit (EC 2.2.1.6)	bi	100	Acetolactate synthase large subunit (EC 2.2.1.6)
hypothetical protein	bi	97.31	hypothetical protein	bi	100	hypothetical protein
Septum formation protein Maf	bi	97.31	Septum formation protein Maf	bi	100	Septum formation protein Maf
Molybdenum transport system permease protein ModB (TC 3.A.1.8.1)	bi	97.31	Molybdenum transport system permease protein ModB (TC 3.A.1.8.1)	bi	100	Molybdenum transport system permease protein ModB (TC 3.A.1.8.1)
Glutamine synthetase, clostridia type (EC 6.3.1.2)	bi	97.32	Glutamine synthetase, clostridia type (EC 6.3.1.2)	bi	100	Glutamine synthetase, clostridia type (EC 6.3.1.2)
Transcriptional regulator, RpiR family	bi	97.33	Transcriptional regulator, RpiR family	bi	100	Transcriptional regulator, RpiR family
Ornithine decarboxylase (EC 4.1.1.17)	uni	97.33	Ornithine decarboxylase (EC 4.1.1.17)	uni	99.56	Ornithine decarboxylase (EC 4.1.1.17)
hypothetical protein	bi	97.34	hypothetical protein	bi	100	hypothetical protein
Gamma-aminobutyrate:alpha-ketoglutarate aminotransferase (EC 2.6.1.19)	bi	97.34	Gamma-aminobutyrate:alpha-ketoglutarate aminotransferase (EC 2.6.1.19)	bi	100	Gamma-aminobutyrate:alpha-ketoglutarate aminotransferase (EC 2.6.1.19)
Proline/sodium symporter PutP (TC 2.A.21.2.1) @ Propionate/sodium symporter	bi	97.34	Proline/sodium symporter PutP (TC 2.A.21.2.1) @ Propionate/sodium symporter	bi	100	Proline/sodium symporter PutP (TC 2.A.21.2.1) @ Propionate/sodium symporter
Chromate transport protein	bi	97.34	Chromate transport protein	bi	100	Chromate transport protein
Malate permease	bi	97.35	Malate permease	bi	100	Malate permease
LSU ribosomal protein L19p	bi	97.35	LSU ribosomal protein L19p	bi	100	LSU ribosomal protein L19p
5&#39;-methylthioadenosine phosphorylase (EC 2.4.2.28)	bi	97.35	5&#39;-methylthioadenosine phosphorylase (EC 2.4.2.28)	bi	100	5&#39;-methylthioadenosine phosphorylase (EC 2.4.2.28)
Central glycolytic genes regulator	bi	97.35	Central glycolytic genes regulator	bi	100	Central glycolytic genes regulator
Formate dehydrogenase H (EC 1.2.1.2) @ selenocysteine-containing	bi	97.35	Formate dehydrogenase H (EC 1.2.1.2) @ selenocysteine-containing	bi	100	Formate dehydrogenase H (EC 1.2.1.2) @ selenocysteine-containing
Formate dehydrogenase H (EC 1.2.1.2) @ selenocysteine-containing	uni	97.35	Formate dehydrogenase H (EC 1.2.1.2) @ selenocysteine-containing	uni	100	Formate dehydrogenase H (EC 1.2.1.2) @ selenocysteine-containing
Auxin Efflux Carrier	bi	97.36	Auxin Efflux Carrier	bi	100	Auxin Efflux Carrier
hypothetical protein	bi	97.37	hypothetical protein	bi	100	hypothetical protein
Chromate transport protein	bi	97.38	Chromate transport protein	bi	100	Chromate transport protein
Transcription termination protein NusA	bi	97.39	Transcription termination protein NusA	bi	100	Transcription termination protein NusA
protein of unknown function DUF964	bi	97.39	protein of unknown function DUF964	bi	100	protein of unknown function DUF964
Peptide deformylase (EC 3.5.1.88)	bi	97.39	Peptide deformylase (EC 3.5.1.88)	bi	100	Peptide deformylase (EC 3.5.1.88)
CBS domain containing membrane protein	bi	97.39	CBS domain containing membrane protein	bi	100	CBS domain containing membrane protein
Rod shape-determining protein MreB	bi	97.4	Rod shape-determining protein MreB	bi	100	Rod shape-determining protein MreB
Superoxide reductase (EC 1.15.1.2)	bi	97.41	Superoxide reductase (EC 1.15.1.2)	bi	100	Superoxide reductase (EC 1.15.1.2)
Xylulose kinase (EC 2.7.1.17)	bi	97.41	Xylulose kinase (EC 2.7.1.17)	bi	100	Xylulose kinase (EC 2.7.1.17)
DNA polymerase III alpha subunit (EC 2.7.7.7)	bi	97.41	DNA polymerase III alpha subunit (EC 2.7.7.7)	bi	100	DNA polymerase III alpha subunit (EC 2.7.7.7)
Lead, cadmium, zinc and mercury transporting ATPase (EC 3.6.3.3) (EC 3.6.3.5); Copper-translocating P-type ATPase (EC 3.6.3.4)	bi	97.42	Lead, cadmium, zinc and mercury transporting ATPase (EC 3.6.3.3) (EC 3.6.3.5); Copper-translocating P-type ATPase (EC 3.6.3.4)	bi	100	Lead, cadmium, zinc and mercury transporting ATPase (EC 3.6.3.3) (EC 3.6.3.5); Copper-translocating P-type ATPase (EC 3.6.3.4)
UDP-2,3-diacylglucosamine pyrophosphatase	bi	97.42	UDP-2,3-diacylglucosamine pyrophosphatase	bi	100	UDP-2,3-diacylglucosamine pyrophosphatase
protein of unknown function DUF445	bi	97.42	protein of unknown function DUF445	bi	100	protein of unknown function DUF445
Putative N-acetylgalactosaminyl-diphosphoundecaprenol glucuronosyltransferase	bi	97.42	Putative N-acetylgalactosaminyl-diphosphoundecaprenol glucuronosyltransferase	bi	100	Putative N-acetylgalactosaminyl-diphosphoundecaprenol glucuronosyltransferase
Imidazoleglycerol-phosphate dehydratase (EC 4.2.1.19)	bi	97.42	Imidazoleglycerol-phosphate dehydratase (EC 4.2.1.19)	bi	100	Imidazoleglycerol-phosphate dehydratase (EC 4.2.1.19)
Aspartokinase (EC 2.7.2.4)	bi	97.43	Aspartokinase (EC 2.7.2.4)	bi	100	Aspartokinase (EC 2.7.2.4)
hypothetical protein	bi	97.44	hypothetical protein	bi	100	hypothetical protein
Methionine ABC transporter ATP-binding protein	bi	97.44	Methionine ABC transporter ATP-binding protein	bi	100	Methionine ABC transporter ATP-binding protein
FIG01197327: hypothetical protein	bi	97.44	FIG01197327: hypothetical protein	bi	100	FIG01197327: hypothetical protein
Uronate isomerase (EC 5.3.1.12)	bi	97.44	Uronate isomerase (EC 5.3.1.12)	bi	100	Uronate isomerase (EC 5.3.1.12)
amidohydrolase 2	bi	97.45	amidohydrolase 2	bi	100	amidohydrolase 2
Galactose-1-phosphate uridylyltransferase (EC 2.7.7.10)	bi	97.45	Galactose-1-phosphate uridylyltransferase (EC 2.7.7.10)	bi	100	Galactose-1-phosphate uridylyltransferase (EC 2.7.7.10)
FIG000233: metal-dependent hydrolase	bi	97.45	FIG000233: metal-dependent hydrolase	bi	100	FIG000233: metal-dependent hydrolase
DNA-binding response regulator	bi	97.45	DNA-binding response regulator	bi	100	DNA-binding response regulator
Aminopeptidase YpdF (MP-, MA-, MS-, AP-, NP- specific)	bi	97.46	Aminopeptidase YpdF (MP-, MA-, MS-, AP-, NP- specific)	bi	100	Aminopeptidase YpdF (MP-, MA-, MS-, AP-, NP- specific)
ABC transporter, periplasmic spermidine putrescine-binding protein PotD (TC 3.A.1.11.1)	bi	97.46	ABC transporter, periplasmic spermidine putrescine-binding protein PotD (TC 3.A.1.11.1)	bi	100	ABC transporter, periplasmic spermidine putrescine-binding protein PotD (TC 3.A.1.11.1)
Molybdenum cofactor biosynthesis protein MoaB	bi	97.47	Molybdenum cofactor biosynthesis protein MoaB	bi	100	Molybdopterin precursor biosynthesis protein B
RecA protein	bi	97.49	RecA protein	bi	100	RecA protein
Lipopolysaccharide ABC transporter, ATP-binding protein LptB	bi	97.49	Lipopolysaccharide ABC transporter, ATP-binding protein LptB	bi	100	Lipopolysaccharide ABC transporter, ATP-binding protein LptB
Methionine ABC transporter substrate-binding protein	bi	97.49	Methionine ABC transporter substrate-binding protein	bi	100	Methionine ABC transporter substrate-binding protein
Mobile element protein	bi	97.5	Mobile element protein	bi	100	Mobile element protein
Lactoylglutathione lyase (EC 4.4.1.5)	bi	97.5	Lactoylglutathione lyase (EC 4.4.1.5)	bi	100	Lactoylglutathione lyase (EC 4.4.1.5)
D-alanyl-D-alanine carboxypeptidase (EC 3.4.16.4)	bi	97.5	D-alanyl-D-alanine carboxypeptidase (EC 3.4.16.4)	bi	100	D-alanyl-D-alanine carboxypeptidase (EC 3.4.16.4)
Nicotinate phosphoribosyltransferase (EC 2.4.2.11)	bi	97.52	Nicotinate phosphoribosyltransferase (EC 2.4.2.11)	bi	100	Nicotinate phosphoribosyltransferase (EC 2.4.2.11)
Pyruvate-flavodoxin oxidoreductase (EC 1.2.7.-)	bi	97.52	Pyruvate-flavodoxin oxidoreductase (EC 1.2.7.-)	bi	100	Pyruvate-flavodoxin oxidoreductase (EC 1.2.7.-)
Glycerol-3-phosphate dehydrogenase (EC 1.1.5.3)	bi	97.53	Glycerol-3-phosphate dehydrogenase (EC 1.1.5.3)	bi	100	Glycerol-3-phosphate dehydrogenase (EC 1.1.5.3)
NADP-specific glutamate dehydrogenase (EC 1.4.1.4)	bi	97.55	NADP-specific glutamate dehydrogenase (EC 1.4.1.4)	bi	100	NADP-specific glutamate dehydrogenase (EC 1.4.1.4)
HD superfamily hydrolase	bi	97.55	HD superfamily hydrolase	bi	100	HD superfamily hydrolase
Anthranilate synthase, aminase component (EC 4.1.3.27)	bi	97.55	Anthranilate synthase, aminase component (EC 4.1.3.27)	bi	99.79	Anthranilate synthase, aminase component (EC 4.1.3.27)
Alkaline phosphatase (EC 3.1.3.1)	bi	97.56	Alkaline phosphatase (EC 3.1.3.1)	bi	100	Alkaline phosphatase (EC 3.1.3.1)
hypothetical protein	bi	97.56	hypothetical protein	bi	100	hypothetical protein
Arginyl-tRNA synthetase (EC 6.1.1.19)	uni	97.56	Arginyl-tRNA synthetase (EC 6.1.1.19)	bi	100	Arginyl-tRNA synthetase (EC 6.1.1.19)
3-oxoacyl-[acyl-carrier protein] reductase (EC 1.1.1.100)	bi	97.57	3-oxoacyl-[acyl-carrier protein] reductase (EC 1.1.1.100)	bi	100	3-oxoacyl-[acyl-carrier protein] reductase (EC 1.1.1.100)
Sulfate adenylyltransferase subunit 1 (EC 2.7.7.4)	bi	97.57	Sulfate adenylyltransferase subunit 1 (EC 2.7.7.4)	bi	100	Sulfate adenylyltransferase subunit 1 (EC 2.7.7.4)
Integrase/recombinase xerD homolog	bi	97.58	Integrase/recombinase xerD homolog	bi	94.29	Integrase/recombinase xerD homolog
Probable M18-family aminopeptidase 1 (EC 3.4.11.-)	bi	97.58	Probable M18-family aminopeptidase 1 (EC 3.4.11.-)	bi	100	Probable M18-family aminopeptidase 1 (EC 3.4.11.-)
Transcriptional regulator, IclR family	bi	97.58	transcriptional regulator	bi	100	Transcriptional regulator, IclR family
D-serine/D-alanine/glycine transporter	bi	97.58	D-serine/D-alanine/glycine transporter	bi	100	D-serine/D-alanine/glycine transporter
LysR family regulatory protein CidR	bi	97.59	LysR family regulatory protein CidR	bi	98.62	LysR family regulatory protein CidR
hypothetical protein	bi	97.59	hypothetical protein	bi	100	hypothetical protein
Nicotinate-nucleotide-dimethylbenzimidazole phosphoribosyltransferase( EC:2.4.2.21 )	bi	97.6	Nicotinate-nucleotide--dimethylbenzimidazole phosphoribosyltransferase (EC 2.4.2.21)	bi	100	Nicotinate-nucleotide-dimethylbenzimidazole phosphoribosyltransferase( EC:2.4.2.21 )
Methionine ABC transporter ATP-binding protein	bi	97.6	Methionine ABC transporter ATP-binding protein	bi	100	Methionine ABC transporter ATP-binding protein
Excinuclease ABC subunit B	bi	97.6	Excinuclease ABC subunit B	bi	99.64	Excinuclease ABC subunit B
Nitroreductase family protein	bi	97.6	Nitroreductase family protein	bi	100	Nitroreductase family protein
hypothetical protein	bi	97.6	hypothetical protein	bi	100	hypothetical protein
DNA gyrase subunit A (EC 5.99.1.3)	bi	97.6	DNA gyrase subunit A (EC 5.99.1.3)	bi	99.76	DNA gyrase subunit A (EC 5.99.1.3)
Phosphoenolpyruvate-protein phosphotransferase of PTS system (EC 2.7.3.9)	bi	97.61	Phosphoenolpyruvate-protein phosphotransferase of PTS system (EC 2.7.3.9)	bi	100	Phosphoenolpyruvate-protein phosphotransferase of PTS system (EC 2.7.3.9)
Nitrogenase (molybdenum-iron) reductase and maturation protein NifH	bi	97.61	Nitrogenase (molybdenum-iron) reductase and maturation protein NifH	bi	100	Nitrogenase (molybdenum-iron) reductase and maturation protein NifH
Permease of the drug/metabolite transporter (DMT) superfamily	bi	97.62	Permease of the drug/metabolite transporter (DMT) superfamily	bi	100	Permease of the drug/metabolite transporter (DMT) superfamily
hypothetical protein	bi	97.62	hypothetical protein	bi	100	hypothetical protein
Deoxyribonucleoside regulator DeoR (transcriptional repressor)	bi	97.62	Deoxyribonucleoside regulator DeoR (transcriptional repressor)	bi	99.4	Deoxyribonucleoside regulator DeoR (transcriptional repressor)
Triosephosphate isomerase (EC 5.3.1.1)	bi	97.63	Triosephosphate isomerase (EC 5.3.1.1)	bi	99.56	Phosphoglycerate kinase (EC 2.7.2.3)
Putative enzyme	bi	97.63	Putative enzyme	bi	100	Putative enzyme
Hydroxylamine reductase (EC 1.7.-.-)	bi	97.63	Hydroxylamine reductase (EC 1.7.-.-)	bi	98.82	Hydroxylamine reductase (EC 1.7.-.-)
COG0028: Thiamine pyrophosphate-requiring enzymes	bi	97.64	COG0028: Thiamine pyrophosphate-requiring enzymes	bi	100	COG0028: Thiamine pyrophosphate-requiring enzymes
FIG069887: hypothetical protein	bi	97.64	FIG069887: hypothetical protein	bi	100	FIG069887: hypothetical protein
UDP-N-acetylglucosamine 2-epimerase (EC 5.1.3.14)	bi	97.64	UDP-N-acetylglucosamine 2-epimerase (EC 5.1.3.14)	bi	100	UDP-N-acetylglucosamine 2-epimerase (EC 5.1.3.14)
S-adenosylmethionine:tRNA ribosyltransferase-isomerase (EC 5.-.-.-)	bi	97.64	S-adenosylmethionine:tRNA ribosyltransferase-isomerase (EC 5.-.-.-)	bi	100	S-adenosylmethionine:tRNA ribosyltransferase-isomerase (EC 5.-.-.-)
Phosphoribosylamine--glycine ligase (EC 6.3.4.13)	bi	97.64	Phosphoribosylamine--glycine ligase (EC 6.3.4.13)	bi	98.11	Phosphoribosylamine--glycine ligase (EC 6.3.4.13)
FAD linked oxidase domain protein	bi	97.64	FAD linked oxidase domain protein	bi	100	FAD linked oxidase domain protein
Butyryl-CoA dehydrogenase (EC 1.3.99.2)	bi	97.65	Butyryl-CoA dehydrogenase (EC 1.3.99.2)	bi	99.48	Butyryl-CoA dehydrogenase (EC 1.3.99.2)
S-adenosylhomocysteine deaminase (EC 3.5.4.28); Methylthioadenosine deaminase	bi	97.65	S-adenosylhomocysteine deaminase (EC 3.5.4.28); Methylthioadenosine deaminase	bi	100	S-adenosylhomocysteine deaminase (EC 3.5.4.28); Methylthioadenosine deaminase
Glutamate transport ATP-binding protein	bi	97.65	Glutamate transport ATP-binding protein	bi	100	Glutamate transport ATP-binding protein
hypothetical protein	bi	97.66	hypothetical protein	bi	100	hypothetical protein
Heat-inducible transcription repressor HrcA	bi	97.67	Heat-inducible transcription repressor HrcA	bi	100	Heat-inducible transcription repressor HrcA
conserved hypothetical protein	bi	97.67	conserved hypothetical protein	bi	99.22	conserved hypothetical protein
Heptaprenyl diphosphate synthase component I (EC 2.5.1.30)	bi	97.67	Heptaprenyl diphosphate synthase component I (EC 2.5.1.30)	bi	100	Heptaprenyl diphosphate synthase component I (EC 2.5.1.30)
ATP-dependent DNA helicase UvrD/PcrA	bi	97.68	ATP-dependent DNA helicase UvrD/PcrA	bi	99.18	ATP-dependent DNA helicase UvrD/PcrA
D-glycero-D-manno-heptose 1,7-bisphosphate phosphatase (EC 3.1.1.-)	bi	97.69	D-glycero-D-manno-heptose 1,7-bisphosphate phosphatase (EC 3.1.1.-)	bi	100	D-glycero-D-manno-heptose 1,7-bisphosphate phosphatase (EC 3.1.1.-)
SSU ribosomal protein S9p (S16e)	bi	97.69	SSU ribosomal protein S9p (S16e)	bi	100	SSU ribosomal protein S9p (S16e)
Aspartate ammonia-lyase (EC 4.3.1.1)	bi	97.7	Aspartate ammonia-lyase (EC 4.3.1.1)	bi	100	Aspartate ammonia-lyase (EC 4.3.1.1)
3-isopropylmalate dehydrogenase (EC 1.1.1.85)	bi	97.72	3-isopropylmalate dehydrogenase (EC 1.1.1.85)	bi	100	3-isopropylmalate dehydrogenase (EC 1.1.1.85)
Acetyl-CoA:acetoacetyl-CoA transferase, alpha subunit (EC 2.8.3.8)	bi	97.72	Acetyl-CoA:acetoacetyl-CoA transferase, alpha subunit (EC 2.8.3.8)	bi	100	Acetyl-CoA:acetoacetyl-CoA transferase, alpha subunit (EC 2.8.3.8)
high-affinity Zinc uptake system ATP-binding protein znuC	bi	97.73	high-affinity Zinc uptake system ATP-binding protein znuC	bi	98.64	high-affinity Zinc uptake system ATP-binding protein znuC
rRNA small subunit methyltransferase H	bi	97.74	rRNA small subunit methyltransferase H	bi	100	rRNA small subunit methyltransferase H
Lipid A export ATP-binding/permease protein MsbA (EC 3.6.3.25)	bi	97.74	Lipid A export ATP-binding/permease protein MsbA (EC 3.6.3.25)	bi	100	Lipid A export ATP-binding/permease protein MsbA (EC 3.6.3.25)
conserved hypothetical protein	bi	97.74	conserved hypothetical protein	bi	100	conserved hypothetical protein
DNA topoisomerase I (EC 5.99.1.2)	bi	97.75	DNA topoisomerase I (EC 5.99.1.2)	bi	100	DNA topoisomerase I (EC 5.99.1.2)
Putrescine transport ATP-binding protein PotA (TC 3.A.1.11.1)	bi	97.75	Putrescine transport ATP-binding protein PotA (TC 3.A.1.11.1)	bi	100	Putrescine transport ATP-binding protein PotA (TC 3.A.1.11.1)
protein of unknown function DUF161	bi	97.75	protein of unknown function DUF161	bi	100	protein of unknown function DUF161
Amino acid ABC transporter, amino acid-binding protein	bi	97.75	Amino acid ABC transporter, amino acid-binding protein	bi	100	Amino acid ABC transporter, amino acid-binding protein
D-alanine--D-alanine ligase (EC 6.3.2.4)	bi	97.76	D-alanine--D-alanine ligase (EC 6.3.2.4)	bi	100	D-alanine--D-alanine ligase (EC 6.3.2.4)
N-acetyl-gamma-glutamyl-phosphate reductase (EC 1.2.1.38)	bi	97.76	N-acetyl-gamma-glutamyl-phosphate reductase (EC 1.2.1.38)	bi	100	N-acetyl-gamma-glutamyl-phosphate reductase (EC 1.2.1.38)
Amino acid permease	bi	97.76	Amino acid permease	bi	100	Amino acid permease
Phosphoribosylformylglycinamidine synthase, synthetase subunit (EC 6.3.5.3) / Phosphoribosylformylglycinamidine synthase, glutamine amidotransferase subunit (EC 6.3.5.3)	bi	97.76	Phosphoribosylformylglycinamidine synthase, synthetase subunit (EC 6.3.5.3) / Phosphoribosylformylglycinamidine synthase, glutamine amidotransferase subunit (EC 6.3.5.3)	bi	99.59	Phosphoribosylformylglycinamidine synthase, synthetase subunit (EC 6.3.5.3) / Phosphoribosylformylglycinamidine synthase, glutamine amidotransferase subunit (EC 6.3.5.3)
Phosphomethylpyrimidine kinase( EC:2.7.4.7 )	bi	97.76	Phosphomethylpyrimidine kinase (EC 2.7.4.7)	bi	100	Phosphomethylpyrimidine kinase( EC:2.7.4.7 )
tRNA uridine 5-carboxymethylaminomethyl modification enzyme GidA	bi	97.77	tRNA uridine 5-carboxymethylaminomethyl modification enzyme GidA	bi	100	tRNA uridine 5-carboxymethylaminomethyl modification enzyme GidA
hypothetical protein	bi	97.78	hypothetical protein	bi	100	hypothetical protein
Electron transfer flavoprotein, beta subunit	bi	97.78	Electron transfer flavoprotein, beta subunit	bi	100	Electron transfer flavoprotein, beta subunit
Transketolase, N-terminal section (EC 2.2.1.1)	bi	97.79	Transketolase, N-terminal section (EC 2.2.1.1)	bi	100	Transketolase, N-terminal section (EC 2.2.1.1)
Ribonuclease M5 (EC 3.1.26.8)	bi	97.79	Ribonuclease M5 (EC 3.1.26.8)	bi	100	Ribonuclease M5 (EC 3.1.26.8)
Enoyl-[acyl-carrier-protein] reductase [FMN] (EC 1.3.1.9)	bi	97.8	Enoyl-[acyl-carrier-protein] reductase [FMN] (EC 1.3.1.9)	bi	100	Enoyl-[acyl-carrier-protein] reductase [FMN] (EC 1.3.1.9)
Hypothetical protein YggS, proline synthase co-transcribed bacterial homolog PROSC	bi	97.8	Hypothetical protein YggS, proline synthase co-transcribed bacterial homolog PROSC	bi	100	Hypothetical protein YggS, proline synthase co-transcribed bacterial homolog PROSC
Formamidopyrimidine-DNA glycosylase (EC 3.2.2.23)	bi	97.81	Formamidopyrimidine-DNA glycosylase (EC 3.2.2.23)	bi	100	Formamidopyrimidine-DNA glycosylase (EC 3.2.2.23)
Tripeptide aminopeptidase (EC 3.4.11.4)	bi	97.81	Tripeptide aminopeptidase (EC 3.4.11.4)	bi	100	Tripeptide aminopeptidase (EC 3.4.11.4)
3&#39;-to-5&#39; exoribonuclease RNase R	bi	97.82	3&#39;-to-5&#39; exoribonuclease RNase R	bi	100	3&#39;-to-5&#39; exoribonuclease RNase R
Leucyl-tRNA synthetase (EC 6.1.1.4)	bi	97.82	Leucyl-tRNA synthetase (EC 6.1.1.4)	bi	100	Leucyl-tRNA synthetase (EC 6.1.1.4)
Phospho-N-acetylmuramoyl-pentapeptide-transferase (EC 2.7.8.13)	bi	97.82	Phospho-N-acetylmuramoyl-pentapeptide-transferase (EC 2.7.8.13)	bi	100	Phospho-N-acetylmuramoyl-pentapeptide-transferase (EC 2.7.8.13)
2,3-bisphosphoglycerate-independent phosphoglycerate mutase (EC 5.4.2.1)	bi	97.83	2,3-bisphosphoglycerate-independent phosphoglycerate mutase (EC 5.4.2.1)	bi	100	2,3-bisphosphoglycerate-independent phosphoglycerate mutase (EC 5.4.2.1)
probable transmembrane drug efflux protein	bi	97.83	FIG01055026: hypothetical protein	bi	99.8	FIG01055026: hypothetical protein
LSU ribosomal protein L10p (P0)	bi	97.84	LSU ribosomal protein L10p (P0)	bi	100	LSU ribosomal protein L10p (P0)
DNA-binding response regulator	bi	97.84	Two-component response regulator	uni	65.8	DNA-binding response regulator
ADP-ribose pyrophosphatase (EC 3.6.1.13)	bi	97.85	ADP-ribose pyrophosphatase (EC 3.6.1.13)	bi	100	ADP-ribose pyrophosphatase (EC 3.6.1.13)
Shikimate kinase( EC:2.7.1.71 )	bi	97.85	Shikimate kinase( EC:2.7.1.71 )	bi	100	Shikimate kinase( EC:2.7.1.71 )
hypothetical protein	bi	97.85	hypothetical protein	bi	100	hypothetical protein
Sodium/glutamate symporter	bi	97.86	Sodium/glutamate symporter	bi	100	Sodium/glutamate symporter
Sulfate transport system permease protein CysT	bi	97.86	Sulfate transport system permease protein CysT	bi	100	Sulfate transport system permease protein CysT
Signal peptidase-like protein	bi	97.86	Signal peptidase-like protein	bi	100	Signal peptidase-like protein
Ferredoxin	bi	97.86	Ferredoxin	bi	99.73	Ferredoxin
Uracil permease	bi	97.86	Uracil permease	bi	100	Uracil permease
hypothetical protein	bi	97.87	hypothetical protein	uni	39.53	nucleotidyltransferase substrate binding protein, HI0074 family
Phosphoenolpyruvate-dihydroxyacetone phosphotransferase (EC 2.7.1.121), dihydroxyacetone binding subunit DhaK	bi	97.87	Phosphoenolpyruvate-dihydroxyacetone phosphotransferase (EC 2.7.1.121), dihydroxyacetone binding subunit DhaK	bi	100	Phosphoenolpyruvate-dihydroxyacetone phosphotransferase (EC 2.7.1.121), dihydroxyacetone binding subunit DhaK
Ammonium transporter	bi	97.87	Ammonium transporter	bi	100	Ammonium transporter
Glutamate 5-kinase (EC 2.7.2.11)	bi	97.87	Glutamate 5-kinase (EC 2.7.2.11)	bi	100	Glutamate 5-kinase (EC 2.7.2.11)
Tryptophanyl-tRNA synthetase (EC 6.1.1.2)	bi	97.87	Tryptophanyl-tRNA synthetase (EC 6.1.1.2)	bi	100	Tryptophanyl-tRNA synthetase (EC 6.1.1.2)
Inactive homolog of metal-dependent proteases, putative molecular chaperone	bi	97.88	Inactive homolog of metal-dependent proteases, putative molecular chaperone	bi	100	Inactive homolog of metal-dependent proteases, putative molecular chaperone
3-hydroxybutyryl-CoA dehydrogenase (EC 1.1.1.157)	bi	97.89	3-hydroxybutyryl-CoA dehydrogenase (EC 1.1.1.157)	bi	100	3-hydroxybutyryl-CoA dehydrogenase (EC 1.1.1.157)
Polysaccharide deacetylase	bi	97.89	Polysaccharide deacetylase	bi	100	Polysaccharide deacetylase
Novel D-mannonate dehydrogenase (EC 1.1.1.57)	bi	97.89	Novel D-mannonate dehydrogenase (EC 1.1.1.57)	bi	100	Novel D-mannonate dehydrogenase (EC 1.1.1.57)
Methionine ABC transporter substrate-binding protein	bi	97.89	Methionine ABC transporter substrate-binding protein	bi	100	Methionine ABC transporter substrate-binding protein
Melibiose carrier protein, Na+/melibiose symporter	bi	97.9	Melibiose carrier protein, Na+/melibiose symporter	bi	100	Melibiose carrier protein, Na+/melibiose symporter
phosphoglycerate mutase family protein	bi	97.91	phosphoglycerate mutase family protein	bi	100	phosphoglycerate mutase family protein
hypothetical protein	bi	97.92	hypothetical protein	bi	100	hypothetical protein
Transcriptional repressor of the fructose operon, DeoR family	bi	97.93	Transcriptional repressor of the fructose operon, DeoR family	bi	100	Transcriptional repressor of the fructose operon, DeoR family
Electron transport complex protein RnfB	bi	97.93	Electron transport complex protein RnfB	bi	100	Electron transport complex protein RnfB
Ribosome-binding factor A	bi	97.94	Ribosome-binding factor A	bi	100	Ribosome-binding factor A
FIG004454: RNA binding protein	bi	97.94	FIG004454: RNA binding protein	bi	100	FIG004454: RNA binding protein
Aspartyl-tRNA(Asn) amidotransferase subunit A (EC 6.3.5.6) @ Glutamyl-tRNA(Gln) amidotransferase subunit A (EC 6.3.5.7)	bi	97.94	Aspartyl-tRNA(Asn) amidotransferase subunit A (EC 6.3.5.6) @ Glutamyl-tRNA(Gln) amidotransferase subunit A (EC 6.3.5.7)	bi	100	Aspartyl-tRNA(Asn) amidotransferase subunit A (EC 6.3.5.6) @ Glutamyl-tRNA(Gln) amidotransferase subunit A (EC 6.3.5.7)
Anthranilate phosphoribosyltransferase (EC 2.4.2.18)	bi	97.94	Anthranilate phosphoribosyltransferase (EC 2.4.2.18)	bi	100	Anthranilate phosphoribosyltransferase (EC 2.4.2.18)
dTDP-glucose 4,6-dehydratase (EC 4.2.1.46)	bi	97.94	dTDP-glucose 4,6-dehydratase (EC 4.2.1.46)	bi	99.62	dTDP-glucose 4,6-dehydratase (EC 4.2.1.46)
Aspartate aminotransferase (EC 2.6.1.1)	bi	97.94	Aspartate aminotransferase (EC 2.6.1.1)	bi	100	Aspartate aminotransferase (EC 2.6.1.1)
IMP cyclohydrolase (EC 3.5.4.10) / Phosphoribosylaminoimidazolecarboxamide formyltransferase (EC 2.1.2.3)	bi	97.95	IMP cyclohydrolase (EC 3.5.4.10) / Phosphoribosylaminoimidazolecarboxamide formyltransferase (EC 2.1.2.3)	bi	97.44	IMP cyclohydrolase (EC 3.5.4.10) / Phosphoribosylaminoimidazolecarboxamide formyltransferase (EC 2.1.2.3)
S-layer homology domain	bi	97.95	Subtilisin-like serine protease	bi	100	S-layer homology domain
Thiamin-phosphate pyrophosphorylase (EC 2.5.1.3)	bi	97.96	Thiamin-phosphate pyrophosphorylase (EC 2.5.1.3)	bi	100	Thiamin-phosphate pyrophosphorylase (EC 2.5.1.3)
response regulator receiver	bi	97.96	response regulator receiver	bi	100	response regulator receiver
3-ketoacyl-CoA thiolase (EC 2.3.1.16) @ Acetyl-CoA acetyltransferase (EC 2.3.1.9)	bi	97.97	3-ketoacyl-CoA thiolase (EC 2.3.1.16) @ Acetyl-CoA acetyltransferase (EC 2.3.1.9)	bi	99.24	3-ketoacyl-CoA thiolase (EC 2.3.1.16) @ Acetyl-CoA acetyltransferase (EC 2.3.1.9)
Deoxyuridine 5&#39;-triphosphate nucleotidohydrolase (EC 3.6.1.23)	bi	97.97	Deoxyuridine 5&#39;-triphosphate nucleotidohydrolase (EC 3.6.1.23)	bi	98.65	Deoxyuridine 5&#39;-triphosphate nucleotidohydrolase (EC 3.6.1.23)
Cytidylate kinase (EC 2.7.4.14)	bi	97.97	Cytidylate kinase (EC 2.7.4.14)	bi	100	Cytidylate kinase (EC 2.7.4.14)
DUF1432 domain-containing protein	bi	97.97	DUF1432 domain-containing protein	bi	100	DUF1432 domain-containing protein
hypothetical protein	bi	97.98	hypothetical protein	bi	100	hypothetical protein
ADP-heptose--lipooligosaccharide heptosyltransferase II (EC 2.4.1.-)	bi	97.99	ADP-heptose--lipooligosaccharide heptosyltransferase II (EC 2.4.1.-)	bi	100	ADP-heptose--lipooligosaccharide heptosyltransferase II (EC 2.4.1.-)
PTS system, fructose-specific IIA component (EC 2.7.1.69) / PTS system, fructose-specific IIB component (EC 2.7.1.69) / PTS system, fructose-specific IIC component (EC 2.7.1.69)	bi	98	PTS system, fructose-specific IIA component (EC 2.7.1.69) / PTS system, fructose-specific IIB component (EC 2.7.1.69) / PTS system, fructose-specific IIC component (EC 2.7.1.69)	bi	99.69	PTS system, fructose-specific IIA component (EC 2.7.1.69) / PTS system, fructose-specific IIB component (EC 2.7.1.69) / PTS system, fructose-specific IIC component (EC 2.7.1.69)
NADP-specific glutamate dehydrogenase (EC 1.4.1.4)	bi	98	NADP-specific glutamate dehydrogenase (EC 1.4.1.4)	bi	100	NADP-specific glutamate dehydrogenase (EC 1.4.1.4)
Acetylglutamate kinase (EC 2.7.2.8)	bi	98.01	Acetylglutamate kinase (EC 2.7.2.8)	bi	99.67	Acetylglutamate kinase (EC 2.7.2.8)
tRNA-specific adenosine-34 deaminase (EC 3.5.4.-)	bi	98.01	tRNA-specific adenosine-34 deaminase (EC 3.5.4.-)	bi	100	tRNA-specific adenosine-34 deaminase (EC 3.5.4.-)
Phosphopantothenoylcysteine decarboxylase (EC 4.1.1.36) / Phosphopantothenoylcysteine synthetase (EC 6.3.2.5)	bi	98.01	Phosphopantothenoylcysteine decarboxylase (EC 4.1.1.36) / Phosphopantothenoylcysteine synthetase (EC 6.3.2.5)	bi	100	Phosphopantothenoylcysteine decarboxylase (EC 4.1.1.36) / Phosphopantothenoylcysteine synthetase (EC 6.3.2.5)
Cytidylate kinase (EC 2.7.4.14)	bi	98.02	Cytidylate kinase (EC 2.7.4.14)	bi	100	Cytidylate kinase (EC 2.7.4.14)
hypothetical protein	bi	98.02	integral membrane protein	bi	100	hypothetical protein
dTDP-4-dehydrorhamnose 3,5-epimerase (EC 5.1.3.13)	bi	98.02	dTDP-4-dehydrorhamnose 3,5-epimerase (EC 5.1.3.13)	bi	100	dTDP-4-dehydrorhamnose 3,5-epimerase (EC 5.1.3.13)
Phosphoribosylglycinamide formyltransferase (EC 2.1.2.2)	bi	98.04	Phosphoribosylglycinamide formyltransferase (EC 2.1.2.2)	bi	100	Phosphoribosylglycinamide formyltransferase (EC 2.1.2.2)
amino acid permease-associated region	bi	98.04	amino acid permease-associated region	bi	100	amino acid permease-associated region
Thiazole biosynthesis protein ThiG	bi	98.05	Thiazole biosynthesis protein ThiG	bi	100	Thiazole biosynthesis protein ThiG
LSU ribosomal protein L21p	bi	98.06	LSU ribosomal protein L21p	bi	100	LSU ribosomal protein L21p
GTP-binding protein EngB	bi	98.07	GTP-binding protein EngB	bi	100	GTP-binding protein EngB
hypothetical protein	bi	98.08	hypothetical protein	bi	100	hypothetical protein
Ornithine carbamoyltransferase (EC 2.1.3.3)	bi	98.08	Ornithine carbamoyltransferase (EC 2.1.3.3)	bi	100	Ornithine carbamoyltransferase (EC 2.1.3.3)
predicted amino-acid transport protein	bi	98.08	predicted amino-acid transport protein	bi	100	predicted amino-acid transport protein
FIG001583: hypothetical protein, contains S4-like RNA binding domain	bi	98.08	FIG001583: hypothetical protein, contains S4-like RNA binding domain	bi	100	FIG001583: hypothetical protein, contains S4-like RNA binding domain
Tyrosyl-tRNA synthetase (EC 6.1.1.1)	bi	98.09	Tyrosyl-tRNA synthetase (EC 6.1.1.1)	bi	100	Tyrosyl-tRNA synthetase (EC 6.1.1.1)
L-lactate permease	bi	98.09	L-lactate permease	bi	100	L-lactate permease
LSU ribosomal protein L24p (L26e)	bi	98.1	LSU ribosomal protein L24p (L26e)	bi	100	LSU ribosomal protein L24p (L26e)
Queuosine Biosynthesis QueE Radical SAM	bi	98.1	Queuosine Biosynthesis QueE Radical SAM	bi	100	Queuosine Biosynthesis QueE Radical SAM
Hydroxyacylglutathione hydrolase (EC 3.1.2.6)	bi	98.1	Hydroxyacylglutathione hydrolase (EC 3.1.2.6)	bi	100	Hydroxyacylglutathione hydrolase (EC 3.1.2.6)
Glycolate dehydrogenase (EC 1.1.99.14), subunit GlcD	bi	98.1	Glycolate dehydrogenase (EC 1.1.99.14), subunit GlcD	bi	100	Glycolate dehydrogenase (EC 1.1.99.14), subunit GlcD
Carbamate kinase (EC 2.7.2.2)	bi	98.1	Carbamate kinase (EC 2.7.2.2)	bi	100	Carbamate kinase (EC 2.7.2.2)
DNA polymerase III beta subunit (EC 2.7.7.7)	bi	98.11	DNA polymerase III beta subunit (EC 2.7.7.7)	bi	100	DNA polymerase III beta subunit (EC 2.7.7.7)
Alcohol dehydrogenase (EC 1.1.1.1)	bi	98.11	Alcohol dehydrogenase (EC 1.1.1.1)	bi	100	Alcohol dehydrogenase (EC 1.1.1.1)
CBS domain protein, lmo1865 homolog	bi	98.11	CBS domain protein, lmo1865 homolog	bi	100	CBS domain protein, lmo1865 homolog
1,4-alpha-glucan (glycogen) branching enzyme, GH-13-type (EC 2.4.1.18)	bi	98.11	1,4-alpha-glucan (glycogen) branching enzyme, GH-13-type (EC 2.4.1.18)	bi	100	1,4-alpha-glucan (glycogen) branching enzyme, GH-13-type (EC 2.4.1.18)
Transmembrane component of general energizing module of ECF transporters	bi	98.11	Transmembrane component of general energizing module of ECF transporters	bi	100	Transmembrane component of general energizing module of ECF transporters
Nicotinate-nucleotide adenylyltransferase (EC 2.7.7.18)	bi	98.12	Nicotinate-nucleotide adenylyltransferase (EC 2.7.7.18)	bi	100	Nicotinate-nucleotide adenylyltransferase (EC 2.7.7.18)
Phosphate starvation-inducible protein PhoH, predicted ATPase	bi	98.12	Phosphate starvation-inducible protein PhoH, predicted ATPase	bi	95.22	Phosphate starvation-inducible protein PhoH, predicted ATPase
Glycogen synthase, ADP-glucose transglucosylase (EC 2.4.1.21)	bi	98.12	Glycogen synthase, ADP-glucose transglucosylase (EC 2.4.1.21)	bi	100	Glycogen synthase, ADP-glucose transglucosylase (EC 2.4.1.21)
hypothetical protein	bi	98.12	hypothetical protein	bi	100	hypothetical protein
Phosphoglycerate mutase (EC 5.4.2.1)	bi	98.13	Phosphoglycerate mutase (EC 5.4.2.1)	bi	100	Phosphoglycerate mutase (EC 5.4.2.1)
Riboflavin synthase eubacterial/eukaryotic (EC 2.5.1.9)	bi	98.13	Riboflavin synthase eubacterial/eukaryotic (EC 2.5.1.9)	bi	100	Riboflavin synthase eubacterial/eukaryotic (EC 2.5.1.9)
Glutamate racemase (EC 5.1.1.3)	bi	98.13	Glutamate racemase (EC 5.1.1.3)	bi	100	Glutamate racemase (EC 5.1.1.3)
Periplasmic [Fe] hydrogenase large subunit (EC 1.12.7.2)	bi	98.14	Periplasmic [Fe] hydrogenase large subunit (EC 1.12.7.2)	bi	100	Periplasmic [Fe] hydrogenase large subunit (EC 1.12.7.2)
Ferredoxin	bi	98.15	Ferredoxin	bi	100	Ferredoxin
Nitrate/nitrite transporter	bi	98.15	Nitrate/nitrite transporter	bi	100	Nitrate/nitrite transporter
FIG01197426: hypothetical protein	bi	98.15	FIG01197426: hypothetical protein	bi	100	FIG01197426: hypothetical protein
hypothetical protein	bi	98.15	hypothetical protein	bi	100	hypothetical protein
Transcription elongation factor GreA	bi	98.15	Transcription elongation factor GreA	bi	100	Transcription elongation factor GreA
4-hydroxybutyrate:acetyl-CoA CoA transferase (EC 2.3.1.-)	bi	98.16	4-hydroxybutyrate:acetyl-CoA CoA transferase (EC 2.3.1.-)	bi	100	4-hydroxybutyrate:acetyl-CoA CoA transferase (EC 2.3.1.-)
CRISPR-associated protein, CT1134 family	bi	98.16	CRISPR-associated protein, CT1134 family	bi	100	CRISPR-associated protein, CT1134 family
ATP/GTP-binding protein, SA1392 homolog	bi	98.17	ATP/GTP-binding protein, SA1392 homolog	bi	100	ATP/GTP-binding protein, SA1392 homolog
Altronate hydrolase (EC 4.2.1.7)	bi	98.17	Altronate hydrolase (EC 4.2.1.7)	uni	99.08	Altronate hydrolase (EC 4.2.1.7)
LysR family transcriptional regulator YeiE	bi	98.18	LysR family transcriptional regulator YeiE	bi	100	LysR family transcriptional regulator YeiE
Undecaprenyl-diphosphatase (EC 3.6.1.27)	bi	98.18	Undecaprenyl-diphosphatase (EC 3.6.1.27)	bi	100	Undecaprenyl-diphosphatase (EC 3.6.1.27)
Activator of (R)-2-hydroxyglutaryl-CoA dehydratase	bi	98.18	Activator of (R)-2-hydroxyglutaryl-CoA dehydratase	bi	100	Activator of (R)-2-hydroxyglutaryl-CoA dehydratase
Transketolase (EC 2.2.1.1)	bi	98.19	Transketolase (EC 2.2.1.1)	bi	100	Transketolase (EC 2.2.1.1)
Polyribonucleotide nucleotidyltransferase (EC 2.7.7.8)	bi	98.19	Polyribonucleotide nucleotidyltransferase (EC 2.7.7.8)	bi	100	Polyribonucleotide nucleotidyltransferase (EC 2.7.7.8)
ATP-dependent protease La (EC 3.4.21.53) Type I	bi	98.2	ATP-dependent protease La (EC 3.4.21.53) Type I	bi	100	ATP-dependent protease La (EC 3.4.21.53) Type I
hypothetical protein	bi	98.2	hypothetical protein	bi	100	hypothetical protein
RND efflux system, inner membrane transporter CmeB	bi	98.21	RND efflux system, inner membrane transporter CmeB	bi	100	RND efflux system, inner membrane transporter CmeB
Diaminopimelate epimerase (EC 5.1.1.7)	bi	98.21	Diaminopimelate epimerase (EC 5.1.1.7)	bi	100	Diaminopimelate epimerase (EC 5.1.1.7)
Ketol-acid reductoisomerase (EC 1.1.1.86)	bi	98.21	Ketol-acid reductoisomerase (EC 1.1.1.86)	bi	100	Ketol-acid reductoisomerase (EC 1.1.1.86)
Phosphoesterase, DHH family protein	bi	98.21	Phosphoesterase, DHH family protein	bi	100	Phosphoesterase, DHH family protein
Phosphoglycerate kinase (EC 2.7.2.3)	bi	98.22	Phosphoglycerate kinase (EC 2.7.2.3)	uni	99.49	Phosphoglycerate kinase (EC 2.7.2.3)
Transcriptional regulator, GntR family domain / Aspartate aminotransferase (EC 2.6.1.1)	bi	98.23	Transcriptional regulator, GntR family domain / Aspartate aminotransferase (EC 2.6.1.1)	bi	100	Transcriptional regulator, GntR family domain / Aspartate aminotransferase (EC 2.6.1.1)
Thiazole biosynthesis protein ThiH	bi	98.23	Thiazole biosynthesis protein ThiH	bi	100	Thiazole biosynthesis protein ThiH
Anaerobic sulfite reductase subunit A	bi	98.23	Anaerobic sulfite reductase subunit A	bi	99.41	Anaerobic sulfite reductase subunit A
Glycyl-tRNA synthetase beta chain (EC 6.1.1.14)	bi	98.24	Glycyl-tRNA synthetase beta chain (EC 6.1.1.14)	bi	100	Glycyl-tRNA synthetase beta chain (EC 6.1.1.14)
Acetate kinase (EC 2.7.2.1)	bi	98.24	Acetate kinase (EC 2.7.2.1)	bi	100	Acetate kinase (EC 2.7.2.1)
FIG01054658: hypothetical protein	bi	98.24	FIG01054658: hypothetical protein	bi	99.57	FIG01054658: hypothetical protein
Cell division transporter, ATP-binding protein FtsE (TC 3.A.5.1.1)	bi	98.24	Cell division transporter, ATP-binding protein FtsE (TC 3.A.5.1.1)	bi	100	Cell division transporter, ATP-binding protein FtsE (TC 3.A.5.1.1)
Ornithine carbamoyltransferase (EC 2.1.3.3)	bi	98.24	Ornithine carbamoyltransferase (EC 2.1.3.3)	bi	98.99	Ornithine carbamoyltransferase (EC 2.1.3.3)
Branched-chain amino acid aminotransferase (EC 2.6.1.42)	bi	98.24	Branched-chain amino acid aminotransferase (EC 2.6.1.42)	bi	100	Branched-chain amino acid aminotransferase (EC 2.6.1.42)
Acetyl-CoA:acetoacetyl-CoA transferase, alpha subunit (EC 2.8.3.8)	bi	98.25	Acetyl-CoA:acetoacetyl-CoA transferase, alpha subunit (EC 2.8.3.8)	bi	100	Acetyl-CoA:acetoacetyl-CoA transferase, alpha subunit (EC 2.8.3.8)
[truncated: 440 more rows]
